# Supplementary material for: Effects of ErbB2 Overexpression on the Proteome and ErbB Ligand-specific Phosphosignaling in Mammary Luminal Epithelial Cells
Source: Mol Cell Proteomics. 2017 Feb 7;16(4):608–21. doi: 10.1074/mcp.M116.061267 (PMC5383782; doi:10.1074/mcp.M116.061267)
Supplement: Supplemental Data [file 10.1074_M116.061267_mcp.M116.061267-1.xlsx]

## Sheet: S1 - Antibodies
Antibody	MW	Company/Source	Antibody species	Dilution for WB
ACTB/Actin beta (AC-15)	42	Sigma	mo mAb	1:25000
BCAM	85	Abcam	rab pAb	1:500
CDK4 (H-22)	31	Santa Cruz	rab pAb	1:5000
EGFR (1005)	165	Santa Cruz	rab pAb	1:2000
ErbB2/Neu (C-18)	185	Santa Cruz	rab pAb	1:500
ERBB3 (C-17)	185	Santa Cruz	rab pAb	1:1000
ERK1/2	42/44	Promega	rab pAb	1:5000
ERK1/2 activate (pT183/pY185-ERK2)	42/44	Promega	rab pAb	1:2000
ISGF3G/p48	48	Santa Cruz	rab pAb	1:1000
ITGA6	126	Abcam	rab pAb	1:100
ITGB4	210	Cell Signaling Technology	rab pAb	1:1000
MCM2	125	BD Biosciences	mo mAb	1:1000
MCM4	102	Bethyl Laboratories	rab pAb	1:1000
MCM6	105	BD Biosciences	mo mAb	1:1000
MCM7	80	Thermo Fisher	mo mAb	1:1000
NDRG1	46	Sigma-Prestige	rab pAb	1:500
NME1/NM23-H1 (C-20)	23	Santa Cruz	rab pAb	1:1000
NMI	35	Abcam	rab pAb	1:500
PKM2/M2-PK (DF4)	57	ScheBo Biotech	mo mAb	1:1000
SERPINB5/Maspin (H-130)	40	Santa Cruz	rab pAb	1:1000
STAT1 (E-23)	85	Santa Cruz	rab pAb	1:3000
STAT2 (C-20)	85	Santa Cruz	rab pAb	1:1000
TAGLN	22	Abcam	goat pAb	1:1000
TP53 PAb421	53	Merck Millipore	mo mAb	1:1000
ZYX/Zyxin (C-19)	85	Santa Cruz	goat pAb	1:1000
Secondary - anti-goat-HRP	N/A	Pierce	-	1:5000
Secondary - anti-mouse-HRP	N/A	GE Healthcare	-	1:5000
Secondary - anti-rabbit-HRP	N/A	GE Healthcare	-	1:5000
Table S1. Antibodies, sources and working dilutions used.

## Sheet: S2 - Protein Groups (summary)
Protein IDs (IPI)	Majority Protein IDs (IPI)	Peptide Counts (all)	Protein Names	Gene Names	Protein Descriptions	Uniprot ID	Proteins	Peptides C3.6H HB4aL	Peptides C3.6L HB4aH	Razor Peptides C3.6H HB4aL	Razor Peptides C3.6L HB4aH	Unique Peptides C3.6H HB4aL	Unique Peptides C3.6L HB4aH	Mol. Weight [kDa]	Sequence Length	PEP	Ratio H/L C3.6H HB4aL	Ratio H/L Normalized C3.6H HB4aL	Ratio H/L Variability [%] C3.6H HB4aL	Ratio H/L Count C3.6H HB4aL	Ratio H/L C3.6L HB4aH	Ratio H/L Normalized C3.6L HB4aH	Ratio H/L Variability [%] C3.6L HB4aH	Ratio H/L Count C3.6L HB4aH	Intensity C3.6H HB4aL	Intensity L C3.6H HB4aL	Intensity H C3.6H HB4aL	Intensity C3.6L HB4aH	Intensity L C3.6L HB4aH	Intensity H C3.6L HB4aH
IPI00026781	IPI00026781	89	[Acyl-carrier-protein] S-acetyltransferase;[Acyl-carrier-protein] S-malonyltransferase;3-hydroxypalmitoyl-[acyl-carrier-protein] dehydratase;3-oxoacyl-[acyl-carrier-protein] reductase;3-oxoacyl-[acyl-carrier-protein] synthase;Enoyl-[acyl-carrier-protein] reductase;Fatty acid synthase;Oleoyl-[acyl-carrier-protein] hydrolase;FASN protein	FAS;FASN	Fatty acid synthase	P49327;Q13587;Q6PJJ3	1	69	82	69	82	69	82	273.42	2511	0	0.68187	0.80517	24.781	245	1.1049	1.3456	16.819	228	2015100000	1172500000	842620000	1999200000	903350000	1095800000
IPI00651738;IPI00470791;IPI00893165	IPI00651738;IPI00470791	9;8;1	1,2-dihydroxy-3-keto-5-methylthiopentene dioxygenase;Aci-reductone dioxygenase;Membrane-type 1 matrix metalloproteinase cytoplasmic tail-binding protein 1;Submergence-induced protein 2 homolog	ADI1;HMFT1638;MTCBP1	Isoform 1 of 1,2-dihydroxy-3-keto-5-methylthiopentene dioxygenase;Isoform 2 of 1,2-dihydroxy-3-keto-5-methylthiopentene dioxygenase	Q9BV57-1;Q9BV57;D6W4Y3;Q9BV57-2	3	6	8	6	8	6	8	21.498	179	9.4724e-38	1.1816	1.4326	13.095	10	0.68226	0.88768	11.41	13	73230000	33069000	40161000	79878000	45728000	34150000
IPI00220362;IPI00916763;IPI00935986;IPI00935211;IPI00938042;IPI00916345	IPI00220362;IPI00916763	4;3;1;1;1;1	10 kDa chaperonin;10 kDa heat shock protein, mitochondrial;Chaperonin 10;Early-pregnancy factor;Chaperonin 10-related protein;Heat shock 10kDa protein 1 (Chaperonin 10), isoform CRA_b;Putative uncharacterized protein HSPE1	HSPE1;EPFP1;hCG_21429	10 kDa heat shock protein, mitochondrial;Uncharacterized protein	P61604;Q9UNM1;B8ZZL8	6	4	2	4	2	4	2	10.932	102	1.0797e-24	0.35719	0.4321	14.905	4				2	34103000	23546000	10557000	23868000	8182600	15686000
IPI00140420;IPI00910438;IPI00945024	IPI00140420;IPI00910438	26;24;6	100 kDa coactivator;EBNA2 coactivator p100;p100 co-activator;Staphylococcal nuclease domain-containing protein 1;Tudor domain-containing protein 11;cDNA, FLJ92620, highly similar to Homo sapiens staphylococcal nuclease domain containing 1 (SND1),mRNA;cDNA FLJ39264 fis, clone OCBBF2009603, highly similar to Staphylococcal nuclease domain-containing protein 1;EBNA-2 co-activator variant;cDNA FLJ545…	SND1;TDRD11	Staphylococcal nuclease domain-containing protein 1;cDNA FLJ54574, highly similar to Staphylococcal nuclease domain-containing protein 1	Q7KZF4;B2R5U1;B3KU67;Q59FF0;B4E299;Q86UF7	3	21	23	21	23	21	23	102	910	0	1.0373	1.3213	9.3708	56	0.81132	0.93253	10.797	59	275030000	131430000	143600000	189000000	99955000	89050000
IPI00304577;IPI00256684;IPI00953149;IPI00909810	IPI00304577;IPI00256684;IPI00953149	27;27;25;10	100 kDa coated vesicle protein A;Adapter-related protein complex 2 alpha-1 subunit;Adaptor protein complex AP-2 subunit alpha-1;Alpha1-adaptin;Alpha-adaptin A;AP-2 complex subunit alpha-1;Clathrin assembly protein complex 2 alpha-A large chain;Plasma membrane adaptor HA2/AP2 adaptin alpha A subunit;cDNA FLJ36998 fis, clone BRACE2007295, highly similar to ALPHA-ADAPTIN A	ADTAA;AP2A1;CLAPA1	Isoform A of AP-2 complex subunit alpha-1;Isoform B of AP-2 complex subunit alpha-1;108 kDa protein	O95782-1;O95782;Q8N9K4;O95782-2	4	15	27	15	27	10	20	107.54	977	0	0.70434	0.81679	20.042	46	1.2122	1.3839	35.763	60	230690000	134360000	96329000	254790000	108360000	146440000
IPI00016621;IPI00914938;IPI00914952;IPI00952763;IPI00943035;IPI00902707;IPI00166396;IPI00556111	IPI00016621;IPI00914938;IPI00914952;IPI00952763;IPI00943035	15;15;11;11;10;6;4;3	100 kDa coated vesicle protein C;Adapter-related protein complex 2 alpha-2 subunit;Adaptor protein complex AP-2 subunit alpha-2;Alpha2-adaptin;Alpha-adaptin C;AP-2 complex subunit alpha-2;Clathrin assembly protein complex 2 alpha-C large chain;Huntingtin yeast partner J;Huntingtin-interacting protein 9;Huntingtin-interacting protein J;Plasma membrane adaptor HA2/AP2 adaptin alpha C subunit;cDNA F…	ADTAB;AP2A2;CLAPA2;HIP9;HYPJ;KIAA0899;DKFZp564D1864	Isoform 2 of AP-2 complex subunit alpha-2;Isoform 1 of AP-2 complex subunit alpha-2;Isoform 3 of AP-2 complex subunit alpha-2;Uncharacterized protein;cDNA FLJ57955, highly similar to Adapter-relatedprotein complex 2 alpha- 2 subunit	O94973-2;O94973;O94973-1;B7Z5S9;O94973-3;C9J1S3;B7Z1Q4;Q9UFK5	8	10	14	5	7	5	7	104.09	940	2.6685e-208	1.1224	1.3401	17.012	7	0.73477	0.85991	9.3068	12	11686000	5235600	6450200	22832000	12713000	10119000
IPI00010740;IPI00216613;IPI00966239	IPI00010740;IPI00216613	26;24;1	100 kDa DNA-pairing protein;DNA-binding p52/p100 complex, 100 kDa subunit;Polypyrimidine tract-binding protein-associated-splicing factor;Splicing factor, proline- and glutamine-rich;SFPQ protein;Splicing factor proline/glutamine-rich (Polypyrimidine tract binding protein associated)	PSF;SFPQ	Isoform Long of Splicing factor, proline- and glutamine-rich;Isoform Short of Splicing factor, proline- and glutamine-rich	P23246-1;P23246;Q6PIX2;Q86VG2;Q9BSV4;P23246-2	3	20	26	20	26	19	25	76.149	707	0	0.78897	0.98876	12.928	90	0.99302	1.1584	14.259	90	954790000	510340000	444460000	842390000	408560000	433830000
IPI00006725;IPI00903057;IPI00794248	IPI00006725;IPI00903057	5;5;2	100 kDa U5 snRNP-specific protein;DEAD box protein 23;Probable ATP-dependent RNA helicase DDX23;PRP28 homolog;U5-100kD;cDNA FLJ77678, highly similar to Homo sapiens DEAD (Asp-Glu-Ala-Asp) box polypeptide 23, mRNA;cDNA FLJ54028, highly similar to Probable ATP-dependent RNA helicase DDX23 (EC 3.6.1.-);cDNA FLJ46571 fis, clone THYMU3041428, highly similar to Probable ATP-dependent RNA helicase DDX23…	DDX23	Probable ATP-dependent RNA helicase DDX23;cDNA FLJ46571 fis, clone THYMU3041428, highly similar to Probable ATP-dependent RNA helicase DDX23	Q9BUQ8;A8KA56;B4DH15;B3KY11	3	3	3	3	3	3	3	95.581	820	1.1488e-06	0.82628	1.0785	26.44	5	1.1302	1.2883	9.1857	6	6379500	3595100	2784300	10382000	4532500	5849300
IPI00028005;IPI00448974	IPI00028005;IPI00448974	7;5	107 kDa nucleoporin;Nuclear pore complex protein Nup107;Nucleoporin Nup107;cDNA FLJ11217 fis, clone PLACE1008044, highly similar to NUCLEAR PORE COMPLEX PROTEIN NUP107;cDNA FLJ58739, highly similar to Nuclear pore complex protein Nup107;NUP107 protein	NUP107	Nuclear pore complex protein Nup107;NUP107 protein	P57740;B3KMK0;B4DZ67;Q6PJE1	2	6	4	6	4	6	4	106.37	925	4.6086e-113	0.87389	1.0766	16.119	6	0.87627	0.96995	8.048	7	7319100	3218400	4100700	8368700	3992600	4376100
IPI00033030;IPI00470921;IPI00911048	IPI00033030;IPI00470921;IPI00911048	2;2;1	110 kDa cell membrane glycoprotein;Adhesion-regulating molecule 1;Proteasomal ubiquitin receptor ADRM1;Proteasome regulatory particle non-ATPase 13;Rpn13 homolog;Putative uncharacterized protein DKFZp686G2045;cDNA FLJ56666, highly similar to Adhesion-regulating molecule 1	ADRM1;GP110;DKFZp686G2045	Proteasomal ubiquitin receptor ADRM1;Putative uncharacterized protein DKFZp686G2045;cDNA FLJ56666, highly similar to Adhesion-regulating molecule 1	Q16186;Q68E00;B4DMP7	3	2	1	2	1	2	1	42.153	407	4.4403e-12	0.816	0.8942	15.563	5				0	3218800	1644300	1574500	0	0	0
IPI00179437;IPI00480141;IPI00895907;IPI00640298	IPI00179437;IPI00480141;IPI00895907;IPI00640298	3;3;3;3	114 kDa Rho-specific guanine nucleotide exchange factor;Rho guanine nucleotide exchange factor 18;Septin-associated RhoGEF;Putative uncharacterized protein ARHGEF18	ARHGEF18;KIAA0521	Isoform 1 of Rho guanine nucleotide exchange factor 18;Isoform 3 of Rho guanine nucleotide exchange factor 18;Isoform 2 of Rho guanine nucleotide exchange factor 18;113 kDa protein	Q6ZSZ5-1;Q6ZSZ5;Q6ZSZ5-3;A8MV62;D6W646;Q6ZSZ5-2;B5ME81	4	2	2	2	2	2	2	130.78	1173	7.004e-11				2				1	4091700	2277700	1814000	2186800	1191100	995760
IPI00003519;IPI00917777;IPI00903143	IPI00003519;IPI00917777;IPI00903143	41;41;24	116 kDa U5 small nuclear ribonucleoprotein component;Elongation factor Tu GTP-binding domain-containing protein 2;SNU114 homolog;U5 snRNP-specific protein, 116 kDa;cDNA FLJ78483, highly similar to Homo sapiens elongation factor Tu GTP binding domain containing 2 (EFTUD2), mRNA;cDNA FLJ44500 fis, clone UTERU3000828, highly similar to 116 kDa U5 small nuclear ribonucleoprotein component;cDNA FLJ553…	EFTUD2;KIAA0031;SNRP116;hCG_28234;U5-116KD	116 kDa U5 small nuclear ribonucleoprotein component;116 kDa U5 small nuclear ribonucleoprotein component isoform b;cDNA FLJ44205 fis, clone THYMU3001379, highly similar to 116 kDa U5 small nuclear ribonucleoprotein component	Q15029;A8KAP3;B3KX19;B4DMC0;D3DX58;Q6IBM8;B4DK30;B4DZB1;Q8IXJ3;B3KWY2	3	32	38	31	37	31	37	109.43	972	0	0.89591	1.1105	12.94	67	1.0056	1.0863	15.23	77	385940000	195500000	190440000	282740000	134540000	148200000
IPI00009542;IPI00910881;IPI00477809;IPI00337823;IPI00941467;IPI00549529;IPI00910470	IPI00009542;IPI00910881;IPI00477809;IPI00337823;IPI00941467;IPI00549529;IPI00910470	2;2;1;1;1;1;1	11B6;Breast cancer-associated gene 1 protein;Hepatocellular carcinoma-associated protein JCL-1;MAGE-D2 antigen;Melanoma-associated antigen D2;cDNA FLJ58171, moderately similar to Melanoma-associated antigen D2;Putative uncharacterized protein MAGED2;Melanoma antigen family D, 2;Melanoma antigen family D, 2, isoform CRA_d;cDNA FLJ57753, highly similar to Melanoma-associated antigen D2	BCG1;MAGED2;RP1-14O9.1-004;hCG_18665;RP1-14O9.1-005	Isoform 1 of Melanoma-associated antigen D2;cDNA FLJ58171, moderately similar to Melanoma-associated antigen D2;Uncharacterized protein;Isoform 2 of Melanoma-associated antigen D2;Melanoma antigen family D, 2;Uncharacterized protein;cDNA FLJ57753, highly s	Q9UNF1-1;Q9UNF1;B4DX55;C9JMB9;Q9UNF1-2;Q5H909;Q5H907;B4DNG7	7	2	2	2	2	2	2	64.953	606	3.5777e-19	0.81068	1.0369	9.3532	7	1.0557	1.2368	11.245	6	7799900	4213300	3586600	8408600	3862300	4546300
IPI00479722;IPI00748256	IPI00479722;IPI00748256	18;16	11S regulator complex subunit alpha;Activator of multicatalytic protease subunit 1;Interferon gamma up-regulated I-5111 protein;Proteasome activator 28 subunit alpha;Proteasome activator complex subunit 1;PSME1 protein;cDNA, FLJ92500, Homo sapiens proteasome (prosome, macropain) activator subunit 1 (PA28 alpha) (PSME1), mRNA;Proteasome (Prosome, macropain) activator subunit 1 (PA28 alpha), isofor…	IFI5111;PSME1;hCG_40175	Proteasome activator complex subunit 1;proteasome activator complex subunit 1 isoform 2	Q06323;Q6FHU3;Q6IBM2;A6NJG9;Q86SZ9	2	17	17	17	17	17	17	28.723	249	0	0.39662	0.48297	11.952	81	1.7704	2.2585	13.123	106	544720000	379250000	165470000	878390000	293740000	584650000
IPI00219445;IPI00030243;IPI00795743;IPI00922362	IPI00219445;IPI00030243;IPI00795743	9;9;6;2	11S regulator complex subunit gamma;Activator of multicatalytic protease subunit 3;Ki nuclear autoantigen;Proteasome activator 28 subunit gamma;Proteasome activator complex subunit 3;cDNA FLJ32659 fis, clone TESTI1000045, highly similar to Proteasome activator complex subunit 3;PSME3 protein	PSME3	Isoform 2 of Proteasome activator complex subunit 3;Isoform 1 of Proteasome activator complex subunit 3;15 kDa protein	P61289-2;P61289;P61289-1;B3KQ25;Q6FHK7	4	9	7	9	7	9	7	30.886	267	7.4698e-231	0.84869	0.99833	11.673	21	0.89601	1.1263	12.557	32	47743000	24130000	23614000	132250000	66828000	65424000
IPI00413778;IPI00647507;IPI00847442	IPI00413778;IPI00647507	3;3;1	12 kDa FK506-binding protein;FK506-binding protein 1A;Immunophilin FKBP12;Peptidyl-prolyl cis-trans isomerase FKBP1A;Rotamase;FK506 binding protein 1A, 12kDa, isoform CRA_a;FKBP1A protein;FKBP-12;FK506 binding protein 1A, 12kDa	FKBP1;FKBP12;FKBP1A;hCG_2019616;RP11-314N13.2-004	FKBP1A protein;FK506 binding protein 1A, 12kDa	P62942;D3DVW6;Q0VDC6;Q9UH88;Q5W0X3	3	3	0	3	0	3	0	15.689	145	4.692e-74	1.1604	1.472	27.471	3				0	1686800	719660	967180	0	0	0
IPI00002535	IPI00002535	2	13 kDa FK506-binding protein;FK506-binding protein 2;Immunophilin FKBP13;Peptidyl-prolyl cis-trans isomerase FKBP2;Rotamase;FK506 binding protein 2, 13kDa;FK506 binding protein 2, 13kDa, isoform CRA_a;FKBP2 protein	FKBP13;FKBP2;hCG_21364	Peptidyl-prolyl cis-trans isomerase FKBP2	P26885;Q53XJ5	1	2	0	2	0	2	0	15.649	142	5.6633e-05				2				0	8912100	5110400	3801700	0	0	0
IPI00943357;IPI00413895;IPI00921934;IPI00921970;IPI00470416;IPI00156651	IPI00943357;IPI00413895	11;11;4;2;1;1	130 kDa cis-Golgi matrix protein;GM130 autoantigen;Golgin subfamily A member 2;Golgin-95;Putative uncharacterized protein DKFZp686K0319;Golgi matrix protein GM130	GOLGA2;DKFZp686K0319	Isoform 1 of Golgin subfamily A member 2;Isoform 2 of Golgin subfamily A member 2	Q08379-1;Q08379;Q08379-2;Q5HYE0;Q5PXD5	6	4	11	4	11	4	11	113.08	1002	4.1467e-117	1.0316	1.3677	16.381	6	0.65876	0.78383	18.672	16	12350000	5388200	6961600	30089000	17512000	12576000
IPI00783271;IPI00917568;IPI00917844;IPI00917676;IPI00917975	IPI00783271	51;15;15;13;2	130 kDa leucine-rich protein;GP130;Leucine-rich PPR motif-containing protein, mitochondrial;cDNA FLJ60080, highly similar to 130 kDa leucine-rich protein (LRP 130)	LRP130;LRPPRC	Leucine-rich PPR motif-containing protein, mitochondrial	P42704;B4DSR0	5	38	45	38	45	38	45	157.9	1394	0	0.91982	1.1401	17.087	60	0.84329	0.9981	12.418	107	210800000	98943000	111860000	347840000	180720000	167120000
IPI00031547	IPI00031547	3	130 kDa pemphigus vulgaris antigen;Cadherin family member 6;Desmoglein-3;Putative uncharacterized protein DKFZp686P23184	CDHF6;DSG3;DKFZp686P23184	Desmoglein-3	P32926;Q7Z2Z5	1	1	2	1	2	1	2	107.53	999	2.9012e-22				0				2	0	0	0	2183200	796010	1387200
IPI00853400;IPI00855962;IPI00646791	IPI00853400;IPI00855962;IPI00646791	8;8;4	133 kDa FK506-binding protein;FK506-binding protein 15;WASP and FKBP-like;cDNA FLJ57617;cDNA FLJ57682	FKBP15;KIAA0674	Isoform 1 of FK506-binding protein 15;Isoform 2 of FK506-binding protein 15;Isoform 3 of FK506-binding protein 15	Q5T1M5-1;Q5T1M5;B4DVS2;B4DZS8;Q5T1M5-2;Q5T1M5-3	3	4	8	4	8	4	8	133.63	1219	1.1516e-95	0.72971	0.88192	9.9021	4	1.0226	1.2144	81.379	8	18176000	9908600	8267900	37570000	23923000	13647000
IPI00291200;IPI00514905;IPI00641510	IPI00291200;IPI00514905	10;9;2	133 kDa nucleoporin;Nuclear pore complex protein Nup133;Nucleoporin Nup133;cDNA FLJ55441, highly similar to Nuclear pore complex protein Nup133;cDNA FLJ55448, highly similar to Nuclear pore complex protein Nup133;Putative uncharacterized protein NUP133;Nucleoporin 133kDa	NUP133;RP5-1068B5.4-002	Nuclear pore complex protein Nup133;Uncharacterized protein	Q8WUM0;B4E206;B4E3T7;A6NGS4;Q5T8N1	3	6	10	6	10	6	10	128.98	1156	3.1367e-87	0.84819	1.0424	3.3997	7	1.0076	1.2088	12.382	12	15027000	7821500	7205800	23483000	11270000	12212000
IPI00394668;IPI00394665;IPI00025057;IPI00025058;IPI00760588	IPI00394668;IPI00394665;IPI00025057;IPI00025058;IPI00760588	9;9;9;9;9	136 kDa double-stranded RNA-binding protein;Double-stranded RNA-specific adenosine deaminase;Interferon-inducible protein 4;K88DSRBP;cDNA FLJ61696, highly similar to Double-stranded RNA-specific adenosine deaminase (EC 3.5.4.-);Truncated adenosine deaminase acting on RNA 1-A;Adenosine deaminase acting on RNA 1-A;Adenosine deaminase, RNA-specific, isoform CRA_b;Adenosine deaminase, RNA-specific, i…	ADAR;ADAR1;DSRAD;G1P1;IFI4;hCG_18813	Isoform 4 of Double-stranded RNA-specific adenosine deaminase;Isoform 1 of Double-stranded RNA-specific adenosine deaminase;Isoform 2 of Double-stranded RNA-specific adenosine deaminase;Isoform 3 of Double-stranded RNA-specific adenosine deaminase;Isoform	P55265-4;P55265;P55265-1;B7Z8Y3;P55265-2;P55265-3;A2IBT1;A2IBT2;P55265-5;D3DV75;D3DV76;Q59EC0	5	6	9	6	9	6	9	140.74	1269	2.2202e-131	0.65243	0.82642	10.548	7	1.1839	1.3396	21.755	12	12375000	7649900	4724900	21717000	8987500	12729000
IPI00219219;IPI00880148	IPI00219219;IPI00880148	2;1	14 kDa laminin-binding protein;14 kDa lectin;Beta-galactoside-binding lectin L-14-I;Galaptin;Galectin-1;HBL;HPL;Lactose-binding lectin 1;Lectin galactoside-binding soluble 1;Putative MAPK-activating protein PM12;S-Lac lectin 1;HL14 protein	LGALS1;HL14	Galectin-1;4 kDa protein	P09382;Q15954	2	2	2	2	2	2	2	14.716	135	7.5716e-65	0.98684	1.1644	6.9678	4	0.59384	0.75058	8.8605	3	16800000	7635600	9164400	5105900	3127300	1978700
IPI00299977;IPI00513775;IPI00418228	IPI00299977	5;2;1	14 kDa phosphohistidine phosphatase;Phosphohistidine phosphatase 1;Protein janus-A homolog;PHP14 protein	CGI-202;HSPC141;PHP14;PHPT1	14 kDa phosphohistidine phosphatase	Q9NRX4;Q6FIE5	3	5	4	5	4	5	4	13.832	125	1.3165e-106	1.0482	1.2416	14.183	6	0.76604	0.98075	5.7517	5	26491000	11371000	15120000	32529000	17856000	14673000
IPI00646689;IPI00789285;IPI00797323	IPI00646689;IPI00789285;IPI00797323	2;2;2	14 kDa thioredoxin-related protein;Protein 42-9-9;Thioredoxin domain-containing protein 17;Thioredoxin-like protein 5	TXNDC17;TXNL5	Thioredoxin domain-containing protein 17;11 kDa protein;9 kDa protein	Q9BRA2	3	2	2	2	2	2	2	13.941	123	5.7769e-38	1.0374	1.278	6.4174	3				2	13365000	6167300	7197400	16090000	8805400	7285000
IPI00453458;IPI00761043;IPI00640111;IPI00170963	IPI00453458;IPI00761043;IPI00640111	3;3;2;1	140 kDa estrogen receptor-associated protein;Estrogen nuclear receptor coactivator 1;Nuclear receptor coactivator 7;cDNA FLJ45605 fis, clone BRTHA3021971, highly similar to Nuclear receptor coactivator 7;cDNA FLJ53471, highly similar to Nuclear receptor coactivator 7;Putative uncharacterized protein Nbla00052;NCOA7 protein;Putative uncharacterized protein DKFZp451P0217;Putative uncharacterized pr…	ERAP140;ESNA1;Nbla00052;Nbla10993;NCOA7;RP1-187J11.1-007;DKFZp451P0217;DKFZp761B2210;RP1-187J11.1-006	Isoform 1 of Nuclear receptor coactivator 7;Isoform 2 of Nuclear receptor coactivator 7;Estrogen nuclear receptor coactivator 1	Q8NI08-1;Q8NI08;B3KXK4;Q8NI08-2;B7Z2C4;Q3LID7;Q5JVL2;Q6PK00;Q86TE3;Q8N3C8;Q8N4U9;Q3ZTS4;Q5JVL1	4	0	3	0	3	0	3	106.16	942	0.00083728				0	1.4528	1.7752	29.453	3	0	0	0	2047900	700830	1347100
IPI00789041;IPI00002649	IPI00789041;IPI00002649	16;13	140 kDa nuclear and cell adhesion-related phosphoprotein;Desmosome-associated protein;Domain-rich serine protein;Melanoma metastasis clone A protein;Nuclear protein SDK3;Pinin;SR-like protein;cDNA FLJ75071, highly similar to Homo sapiens pinin, desmosome associated protein (PNN), mRNA;cDNA FLJ56361, highly similar to Pinin;cDNA FLJ52602, highly similar to Pinin;Neutrophil protein	DRS;MEMA;PNN	Isoform 1 of Pinin;Isoform 2 of Pinin	Q9H307-1;Q9H307;A8K964;B4DTD4;B4E392;Q15789;Q9H307-2	2	13	14	13	14	13	14	81.613	717	3.6954e-104	0.62648	0.7968	13.018	31	1.2894	1.5257	10.438	27	98176000	58312000	39864000	69056000	28493000	40563000
IPI00908873	IPI00908873	11	140 kDa nucleolar phosphoprotein;Hepatitis C virus NS5A-transactivated protein 13;Nucleolar 130 kDa protein;Nucleolar and coiled-body phosphoprotein 1;Nucleolar phosphoprotein p130	KIAA0035;NOLC1;NS5ATP13	Isoform 3 of Nucleolar and coiled-body phosphoprotein 1	Q14978-3;Q14978	1	8	10	1	1	1	1	73.744	700	3.7902e-220	1.1238	1.3721	12.501	5	0.81183	0.87702	4.9011	4	46719000	21193000	25526000	30324000	16355000	13968000
IPI00216654;IPI00292387	IPI00216654;IPI00292387	11;11	140 kDa nucleolar phosphoprotein;Hepatitis C virus NS5A-transactivated protein 13;Nucleolar 130 kDa protein;Nucleolar and coiled-body phosphoprotein 1;Nucleolar phosphoprotein p130;cDNA, FLJ95131, highly similar to Homo sapiens nucleolar and coiled-body phosphoprotein 1 (NOLC1), mRNA;cDNA FLJ32193 fis, clone PLACE6002345, highly similar to Nucleolar phosphoprotein p130;NOLC1 protein;Nucleolar and…	KIAA0035;NOLC1;NS5ATP13;hCG_25636	Isoform Beta of Nucleolar and coiled-body phosphoprotein 1;Isoform Alpha of Nucleolar and coiled-body phosphoprotein 1	Q14978-2;Q14978;B2RAU8;Q14978-1;Q96J17	2	8	10	8	10	1	1	74.746	709	1.7169e-252	1.0578	1.3508	11.658	24	0.70811	0.82003	18.385	30	114680000	51762000	62917000	131060000	72089000	58967000
IPI00143753;IPI00829908;IPI00966302;IPI00790699;IPI00791877;IPI00788772;IPI00945586;IPI00944988;IPI00945524;IPI00945148;IPI00946582	IPI00143753;IPI00829908;IPI00966302;IPI00790699;IPI00791877;IPI00788772	18;18;18;18;10;10;7;4;4;3;1	140 kDa Ser/Arg-rich domain protein;U2-associated protein SR140;Putative uncharacterized protein ENSP00000417441	KIAA0332;SR140	Isoform 1 of U2-associated protein SR140;Isoform 2 of U2-associated protein SR140;118 kDa protein;Isoform 3 of U2-associated protein SR140;70 kDa protein;Uncharacterized protein	O15042-1;O15042;O15042-2;O15042-3;C9JB80	11	11	18	11	18	11	18	118.29	1029	2.8704e-218	0.86179	1.0547	16.669	16	0.95575	1.1133	13.546	28	59563000	30505000	29058000	84143000	40512000	43631000
IPI00216318;IPI00640721;IPI00645801	IPI00216318	26;12;11	14-3-3 protein beta/alpha;14-3-3 protein beta/alpha, N-terminally processed;Protein 1054;Protein kinase C inhibitor protein 1	YWHAB	Isoform Long of 14-3-3 protein beta/alpha	P31946-1;P31946;B5BU24	3	23	25	19	19	2	2	28.082	246	0	0.87288	1.0361	11.154	143	0.95287	1.219	13.81	201	1241300000	643710000	597630000	1384200000	679110000	705070000
IPI00759832	IPI00759832	25	14-3-3 protein beta/alpha;14-3-3 protein beta/alpha, N-terminally processed;Protein 1054;Protein kinase C inhibitor protein 1	YWHAB	Isoform Short of 14-3-3 protein beta/alpha	P31946-2;P31946	1	22	24	1	1	1	1	27.85	244	0	0.80683	0.96938	11.237	4	1.0728	1.4002	8.2539	7	2969900	1448800	1521100	4305600	1962800	2342900
IPI00000816;IPI00793344;IPI00792761;IPI00795516;IPI00086909;IPI00903243	IPI00000816;IPI00793344	27;23;13;12;5;2	14-3-3 protein epsilon;cDNA, FLJ79100, highly similar to 14-3-3 protein epsilon (14-3-3E);Tyrosine 3-monooxygenase/tryptophan 5-monooxygenase activation protein, epsilon polypeptide, isoform CRA_b;14-3-3 protein epsilon isoform transcript variant 1;cDNA FLJ51851, highly similar to 14-3-3 protein epsilon (14-3-3E);cDNA, FLJ79084, highly similar to 14-3-3 protein epsilon (14-3-3E)	YWHAE;hCG_1988149	14-3-3 protein epsilon;22 kDa protein	P62258;B7ZA86;D3DTH5;Q4VJB6	6	24	27	22	25	22	25	29.174	255	0	0.89858	1.0909	11.595	131	0.89331	1.1125	14.051	204	931340000	473710000	457620000	2260100000	1123400000	1136700000
IPI00216319;IPI00794254;IPI00827595;IPI00879350	IPI00216319;IPI00794254	17;12;2;2	14-3-3 protein eta;Protein AS1;cDNA, FLJ93036, highly similar to Homo sapiens tyrosine 3-monooxygenase/tryptophan 5-monooxygenaseactivation protein, eta polypeptide (YWHAH), mRNA;Tyrosine 3-monooxygenase/tryptophan 5-monooxygenase activation protein, eta polypeptide;Homo sapiens clone CDABP0046 mRNA sequence	YWHA1;YWHAH;LL22NC03-44A4.1-004	14-3-3 protein eta;Homo sapiens clone CDABP0046 mRNA sequence	Q04917;B2R6N6;A2IDB2;Q9H4N8	4	15	17	12	14	12	14	28.218	246	0	0.78423	0.96031	12.755	58	0.99797	1.2929	16.465	95	306860000	166250000	140610000	566380000	271760000	294620000
IPI00220642;IPI00910779	IPI00220642;IPI00910779	21;16	14-3-3 protein gamma;14-3-3 protein gamma, N-terminally processed;Protein kinase C inhibitor protein 1;cDNA FLJ14168 fis, clone NT2RP2001440, highly similar to 14-3-3 protein gamma;cDNA FLJ51843, highly similar to 14-3-3 protein gamma;cDNA FLJ52141, highly similar to 14-3-3 protein gamma	YWHAG	14-3-3 protein gamma;cDNA FLJ52141, highly similar to 14-3-3 protein gamma	P61981;B3KNB4;B4DHC4;B4DE78	2	18	19	14	15	14	15	28.302	247	0	0.74559	0.85812	13.824	71	1.0744	1.3475	13.67	90	389190000	213010000	176170000	441850000	198750000	243110000
IPI00013890;IPI00411765	IPI00013890;IPI00411765	22;17	14-3-3 protein sigma;Epithelial cell marker protein 1;Stratifin	HME1;SFN	Isoform 1 of 14-3-3 protein sigma;Isoform 2 of 14-3-3 protein sigma	P31947-1;P31947;P31947-2	2	22	21	20	19	20	19	27.774	248	0	0.79926	0.96791	23.279	102	0.99174	1.2654	11.022	139	439770000	232150000	207630000	601970000	280290000	321690000
IPI00018146;IPI00796727;IPI00651755	IPI00018146;IPI00796727	22;13;2	14-3-3 protein tau;14-3-3 protein T-cell;14-3-3 protein theta;Protein HS1;cDNA FLJ52118, highly similar to 14-3-3 protein theta;cDNA FLJ51144, highly similar to 14-3-3 protein theta;cDNA, FLJ79057, highly similar to 14-3-3 protein theta;Putative uncharacterized protein YWHAQ	YWHAQ	14-3-3 protein theta;Putative uncharacterized protein YWHAQ	P27348;B4DMT8;B4DY04;D6W4Z5;Q53S41;Q53RR5	3	18	21	16	17	16	17	27.764	245	0	1.1176	1.3341	16.481	74	0.73783	0.94975	24.051	118	294840000	133350000	161490000	593640000	320880000	272770000
IPI00021263;IPI00789337;IPI00793388;IPI00790689	IPI00021263	28;11;11;11	14-3-3 protein zeta/delta;Protein kinase C inhibitor protein 1;Tyrosine 3-monooxygenase/tryptophan 5-monooxygenase activation protein zeta polypeptide	YWHAZ	14-3-3 protein zeta/delta	P63104;D0PNI1	4	22	28	22	28	18	22	27.745	245	0	2.394	2.7986	31.898	155	0.37323	0.47653	23.73	243	1276700000	370260000	906400000	2075100000	1458900000	616240000
IPI00645179;IPI00477680;IPI00871200	IPI00645179;IPI00477680;IPI00871200	3;2;2	145 kDa sarcomeric protein;Myopalladin;MYPN protein	MYOP;MYPN	Isoform 1 of Myopalladin;Isoform 2 of Myopalladin;Isoform 3 of Myopalladin	Q86TC9-1;Q86TC9;A5PKT7;Q86TC9-2;Q86TC9-3	3	2	2	2	2	2	2	145.26	1320	6.8341e-34				1	0.25134	0.31219	25.909	4	4642200	674790	3967400	4695900	3760500	935350
IPI00000877;IPI00922838;IPI00922127;IPI00922745	IPI00000877;IPI00922838;IPI00922127	34;33;17;8	150 kDa oxygen-regulated protein;170 kDa glucose-regulated protein;Hypoxia up-regulated protein 1;cDNA, FLJ94899, Homo sapiens hypoxia up-regulated 1 (HYOU1), mRNA;Oxigen-regulated protein 150;cDNA FLJ45395 fis, clone BRHIP3027191, highly similar to 150 kDa oxygen-regulated protein (Orp150);cDNA FLJ59408, highly similar to 150 kDa oxygen-regulated protein (Orp150);cDNA FLJ54564, highly similar to…	GRP170;HYOU1;ORP150;DKFZp686N08236	Hypoxia up-regulated protein 1;cDNA FLJ56074, highly similar to 150 kDa oxygen-regulated protein;cDNA FLJ54708, highly similar to 150 kDa oxygen-regulated protein	Q9Y4L1;A8C1Z0;B3KXH0;B7Z602;B7Z766;Q05D91;Q68D25;Q6IN67;Q9BST8;B7Z2N4;B7Z909	4	21	31	21	31	21	31	111.33	999	0	0.79303	1.0129	15.919	39	0.64663	0.76106	9.6871	51	237030000	124090000	112940000	340270000	194750000	145520000
IPI00152540;IPI00795801;IPI00788676;IPI00795327	IPI00152540;IPI00795801;IPI00788676;IPI00795327	43;42;35;22	150 kDa TGF-beta-1-binding protein;C3 and PZP-like alpha-2-macroglobulin domain-containing protein 7;CD109 antigen;p180;Platelet-specific Gov antigen;r150;CD109	CD109;CPAMD7	Isoform 1 of CD109 antigen;Isoform 4 of CD109 antigen;Isoform 2 of CD109 antigen;Isoform 3 of CD109 antigen	Q6YHK3-1;Q6YHK3;Q6YHK3-4;Q6YHK3-2;Q5XUM6;Q6YHK3-3;Q5XUM8;Q5XUN0;Q5XUN1	4	39	43	39	43	39	43	161.69	1445	0	0.69195	0.79052	30.929	179	1.2544	1.564	33.81	177	1258200000	724690000	533530000	1126100000	474200000	651920000
IPI00026625;IPI00376609;IPI00965680	IPI00026625;IPI00376609;IPI00965680	19;19;16	155 kDa nucleoporin;Nuclear pore complex protein Nup155;Nucleoporin Nup155;cDNA FLJ56637, highly similar to Nuclear pore complex protein Nup155;cDNA FLJ11241 fis, clone PLACE1008603, highly similar to Nuclear pore complex protein Nup155	KIAA0791;NUP155	Isoform 1 of Nuclear pore complex protein Nup155;Isoform 2 of Nuclear pore complex protein Nup155;cDNA FLJ11241 fis, clone PLACE1008603, highly similar to Nuclear pore complex protein Nup155	O75694-1;O75694;B4DLT2;O75694-2;B3KMK3	3	10	17	10	17	10	17	155.2	1391	0	0.92316	1.1379	14.766	15	0.88665	1.0414	12.294	20	34373000	16928000	17445000	61540000	29332000	32208000
IPI00295386;IPI00795334;IPI00909888;IPI00290462	IPI00295386;IPI00795334;IPI00909888	17;9;9;2	15-hydroxyprostaglandin dehydrogenase [NADP+];Carbonyl reductase [NADPH] 1;NADPH-dependent carbonyl reductase 1;Prostaglandin 9-ketoreductase;Prostaglandin-E(2) 9-reductase;Putative uncharacterized protein CBR1;Carbonyl reductase 1, isoform CRA_c;cDNA FLJ60474, highly similar to Carbonyl reductase	CBR;CBR1;CRN;hCG_401084	Carbonyl reductase [NADPH] 1;Uncharacterized protein;cDNA FLJ60474, highly similar to Carbonyl reductase	P16152;A8MTM1;B4DFK7	4	15	16	15	16	15	16	30.375	277	0	0.78159	0.92958	10.383	43	1.0829	1.2946	17.178	66	203510000	109340000	94173000	429750000	200190000	229560000
IPI00292657;IPI00642248	IPI00292657;IPI00642248	2;2	15-oxoprostaglandin 13-reductase;NADP-dependent leukotriene B4 12-hydroxydehydrogenase;Prostaglandin reductase 1;cDNA FLJ59730, highly similar to NADP-dependent leukotriene B412-hydroxydehydrogenase (EC 1.3.1.74);Leukotriene B4 12-hydroxydehydrogenase, isoform CRA_d	LTB4DH;PTGR1;hCG_28760;RP11-16L21.1-004	Prostaglandin reductase 1;prostaglandin reductase 1 isoform 2	Q14914;B4DPK3;Q5JVP3	2	2	2	2	2	2	2	35.869	329	9.3162e-05	0.83811	1.0488	23.372	5	1.2854	1.4918	6.4517	4	7018600	4494100	2524500	10167000	6082900	4083600
IPI00167515;IPI00869302	IPI00167515	3;1	15-oxoprostaglandin 13-reductase;Prostaglandin reductase 2;Zinc-binding alcohol dehydrogenase domain-containing protein 1	PTGR2;ZADH1	Isoform 1 of Prostaglandin reductase 2	Q8N8N7-1;Q8N8N7	2	3	2	3	2	3	2	38.499	351	1.0261e-18	1.3352	1.4806	11.359	5	0.56842	0.74921	13.459	3	4270800	1700200	2570600	1719800	1063800	655990
IPI00022774;IPI00915799;IPI00916175	IPI00022774	54;6;6	15S Mg(2+)-ATPase p97 subunit;Transitional endoplasmic reticulum ATPase;Valosin-containing protein;VCP protein;Putative uncharacterized protein DKFZp434K0126	VCP;DKFZp434K0126	Transitional endoplasmic reticulum ATPase	P55072;Q0IIN5;Q96IF9;Q9HAP0;Q9HAP1;Q9NTC4	3	42	53	42	53	42	53	89.321	806	0	0.97024	1.174	13.823	192	0.71357	0.87519	16.721	211	2717000000	1339200000	1377800000	2253700000	1273000000	980700000
IPI00748807;IPI00930629;IPI00909318;IPI00953414	IPI00748807;IPI00930629	6;6;1;1	160 kDa nucleoporin;Nuclear pore complex protein Nup160;Nucleoporin Nup160;Putative uncharacterized protein NUP160	KIAA0197;NUP120;NUP160	Isoform 1 of Nuclear pore complex protein Nup160;Uncharacterized protein	Q12769-1;Q12769;C9JIP0	4	5	5	5	5	5	5	162.12	1436	7.6818e-152	0.85115	1.085	10.593	8	0.91465	1.0765	8.3281	7	12688000	6357800	6330300	15268000	7716700	7551200
IPI00017726;IPI00336094;IPI00639797	IPI00017726;IPI00336094;IPI00639797	14;13;9	17-beta-hydroxysteroid dehydrogenase 10;3-hydroxy-2-methylbutyryl-CoA dehydrogenase;3-hydroxyacyl-CoA dehydrogenase type II;3-hydroxyacyl-CoA dehydrogenase type-2;Endoplasmic reticulum-associated amyloid beta-peptide-binding protein;Mitochondrial ribonuclease P protein 2;Short-chain type dehydrogenase/reductase XH98G2;Type II HADH;HADH2 protein;Hydroxyacyl-Coenzyme A dehydrogenase, type II, isofo…	ERAB;HADH2;HSD17B10;MRPP2;SCHAD;XH98G2;hCG_19788;RP3-339A18.2-001;RP3-339A18.2-004	Isoform 1 of 3-hydroxyacyl-CoA dehydrogenase type-2;Isoform 2 of 3-hydroxyacyl-CoA dehydrogenase type-2;Hydroxysteroid (17-beta) dehydrogenase 10	Q99714-1;Q99714;Q6IBS9;Q99714-2;Q5H928	3	14	13	14	13	14	13	26.923	261	0	0.56657	0.6566	13.997	31	1.4324	1.7622	21.892	53	165320000	103270000	62049000	373310000	136760000	236550000
IPI00293434;IPI00790432;IPI00789296;IPI00878369;IPI00788736	IPI00293434;IPI00790432;IPI00789296	6;5;4;2;1	18 kDa Alu RNA-binding protein;Signal recognition particle 14 kDa protein	SRP14	Signal recognition particle 14 kDa protein;10 kDa protein;8 kDa protein	P37108	5	5	4	5	4	5	4	14.57	136	4.886e-147	1.6633	1.8805	18.338	9	0.58443	0.74676	6.5245	5	63394000	23133000	40261000	106620000	66405000	40215000
IPI00012011;IPI00909841	IPI00012011;IPI00909841	26;13	18 kDa phosphoprotein;Cofilin, non-muscle isoform;Cofilin-1;cDNA FLJ51435, moderately similar to Cofilin-1	CFL;CFL1	Cofilin-1;cDNA FLJ51435, moderately similar to Cofilin-1	P23528;B4E112	2	25	21	25	21	17	15	18.502	166	0	1.1585	1.2995	15.262	109	0.66765	0.90591	10.98	70	3815400000	1736000000	2079500000	2540200000	1473600000	1066600000
IPI00011698;IPI00940972;IPI00927280	IPI00011698;IPI00940972;IPI00927280	8;8;6	18 kDa Sin3-associated polypeptide;2HOR0202;Cell growth-inhibiting gene 38 protein;Histone deacetylase complex subunit SAP18;Sin3-associated polypeptide p18	GIG38;SAP18	histone deacetylase complex subunit SAP18;Histone deacetylase complex subunit SAP18;Protein	O00422	3	6	7	6	7	6	7	19.526	172	9.5625e-146	0.73425	0.80996	37.631	14	0.9836	1.3041	43.297	8	47090000	27696000	19394000	42179000	20647000	21532000
IPI00328828;IPI00302917;IPI00647647;IPI00644516;IPI00647132;IPI00296069;IPI00328418;IPI00218648;IPI00879032;IPI00879477	IPI00328828;IPI00302917;IPI00647647;IPI00644516;IPI00647132	4;4;4;4;3;1;1;1;1;1	180 kDa Sin3-associated polypeptide;AT-rich interactive domain-containing protein 4B;Breast cancer-associated antigen BRCAA1;Histone deacetylase complex subunit SAP180;Retinoblastoma-binding protein 1-like 1;ARID4B protein	ARID4B;BRCAA1;RBBP1L1;RBP1L1;SAP180	Isoform 1 of AT-rich interactive domain-containing protein 4B;Isoform 2 of AT-rich interactive domain-containing protein 4B;Isoform 3 of AT-rich interactive domain-containing protein 4B;55 kDa protein;Isoform 4 of AT-rich interactive domain-containing prot	Q4LE39-1;Q4LE39;Q4LE39-2;Q4LE39-3;A0PJ81;Q4LE39-4	10	3	2	3	2	3	2	147.81	1312	0.0076825	0.64142	0.78947	10.384	3				2	2270700	1147500	1123200	2424900	936520	1488300
IPI00304589;IPI00847646;IPI00384104	IPI00304589;IPI00847646	21;14;4	182 kDa tankyrase-1-binding protein;cDNA FLJ45975 fis, clone PLACE7018479, highly similar to 182 kDa tankyrase 1-binding protein	KIAA1741;TAB182;TNKS1BP1	Isoform 1 of 182 kDa tankyrase-1-binding protein;Isoform 2 of 182 kDa tankyrase-1-binding protein	Q9C0C2-1;Q9C0C2;B3KXS7;Q9C0C2-2	3	12	20	12	20	12	20	181.78	1729	1.2553e-259	0.6797	0.84167	11.571	20	1.0084	1.2077	40.113	32	37496000	23438000	14058000	73549000	35682000	37867000
IPI00298057;IPI00922647	IPI00298057	129;4	190 kDa paraneoplastic pemphigus antigen;195 kDa cornified envelope precursor protein;Periplakin	KIAA0568;PPL	Periplakin	O60437	2	100	112	100	112	100	112	204.68	1756	0	1.0427	1.1886	13.821	198	0.75467	0.98228	11.375	177	1850300000	857670000	992590000	1278700000	698200000	580550000
IPI00296909	IPI00296909	3	193 kDa vault protein;PARP-related/IalphaI-related H5/proline-rich;Poly [ADP-ribose] polymerase 4;Vault poly(ADP-ribose) polymerase;PARP4 protein;cDNA FLJ61556, highly similar to Poly (ADP-ribose) polymerase 4 (EC 2.4.2.30);Poly (ADP-ribose) polymerase family, member 4	ADPRTL1;KIAA0177;PARP4;PARPL;RP11-169O17.2-001	Poly [ADP-ribose] polymerase 4	Q9UKK3;A0PJ82;B4E2S2;Q5QNZ9	1	0	3	0	3	0	3	192.59	1724	3.1467e-09				0	1.1516	1.3942	18.68	3	0	0	0	6698200	3189800	3508500
IPI00024976	IPI00024976	6	1C9-2;Mitochondrial import receptor subunit TOM22 homolog;Translocase of outer membrane 22 kDa subunit homolog;Mitochondrial import receptor Tom22 variant;cDNA, FLJ92357, Homo sapiens translocase of outer mitochondrial membrane 22 homolog(yeast) (TOMM22), mRNA;HCG2010808, isoform CRA_a;MSTP065;Translocase of outer mitochondrial membrane 22 homolog (Yeast)	TOM22;TOMM22;hCG_2010808;MST065;RP3-508I15.12-001	Mitochondrial import receptor subunit TOM22 homolog	Q9NS69;Q53GB0;Q549C5	1	6	4	6	4	6	4	15.521	142	4.267e-179	0.66532	0.73108	19.221	15	0.74474	0.95236	11.74	7	45532000	25617000	19914000	24119000	13678000	10441000
IPI00220301;IPI00910553	IPI00220301	26;4	1-Cys peroxiredoxin;24 kDa protein;Acidic calcium-independent phospholipase A2;Antioxidant protein 2;Liver 2D page spot 40;Non-selenium glutathione peroxidase;Peroxiredoxin-6;Red blood cells page spot 12;Peroxiredoxin 6	AOP2;KIAA0106;PRDX6	Peroxiredoxin-6	P30041;A4UCS6	2	23	26	23	26	23	26	25.035	224	0	0.93693	1.0909	17.618	129	0.73482	0.96718	13.719	179	2506000000	1243500000	1262500000	4059800000	2258200000	1801700000
IPI00011302	IPI00011302	4	1F5 antigen;20 kDa homologous restriction factor;CD59 glycoprotein;MAC-inhibitory protein;MEM43 antigen;Membrane attack complex inhibition factor;Membrane inhibitor of reactive lysis;Protectin;CD59 antigen, complement regulatory protein, isoform CRA_b;CD59 protein;cDNA, FLJ92039, Homo sapiens CD59 antigen p18-20 (antigen identified by monoclonalantibodies 16.3A5, EJ16, EJ30, EL32 and G344) (CD59)…	CD59;MIC11;MIN1;MIN2;MIN3;MSK21;hCG_2033390	CD59 glycoprotein	P13987;Q6FHM9	1	3	4	3	4	3	4	14.177	128	4.4843e-30	0.77674	0.92198	26.771	14	0.94676	1.3489	9.7069	7	7310200	3957800	3352400	5004300	2249300	2755100
IPI00010400;IPI00181283	IPI00010400;IPI00181283	4;4	1-phosphatidylinositol-4,5-bisphosphate phosphodiesterase beta-3;Phosphoinositide phospholipase C-beta-3;Phospholipase C-beta-3;Similar to phospholipase C, beta 3 (Phosphatidylinositol-specific)	PLCB3	1-phosphatidylinositol-4,5-bisphosphate phosphodiesterase beta-3;Similar to phospholipase C, beta 3 (Fragment)	Q01970;Q8N1A4	2	3	3	3	3	3	3	138.8	1234	6.8906e-123	0.66282	0.82122	8.6326	6	1.1973	1.4437	4.7827	5	10390000	5999200	4390700	7033900	3057400	3976600
REV__IPI00329185	REV__IPI00329185	2	1-phosphatidylinositol-4,5-bisphosphate phosphodiesterase gamma-2;Phosphoinositide phospholipase C-gamma-2;Phospholipase C-gamma-2;Phospholipase C-IV;cDNA FLJ57018, highly similar to 1-phosphatidylinositol-4,5-bisphosphatephosphodiesterase gamma 2 (EC 3.1.4.11);Phospholipase C, gamma 2 (Phosphatidylinositol-specific), isoform CRA_a	PLCG2;hCG_38943	>IPI:IPI00329185.5|SWISS-PROT:P16885|TREMBL:B4E3H3;D3DUL3|ENSEMBL:ENSP00000352336|REFSEQ:NP_002652|H-INV:HIT000328849|VEGA:OTTHUMP00000081379 Tax_Id=9606 Gene_Symbol=PLCG2 1-phosphatidylinositol-4,5-bisphosphate phosphodiesterase gamma-2	P16885;B4E3H3;D3DUL3	1	1	2	1	2	1	2	147.87	1265	0.21753				0				2	0	0	0	8163700	4208500	3955200
IPI00290684;IPI00644522	IPI00290684;IPI00644522	2;2	2'(3')-polynucleotidase;Bifunctional polynucleotide phosphatase/kinase;DNA 5'-kinase/3'-phosphatase;Polynucleotide 3'-phosphatase;Polynucleotide 5'-hydroxyl-kinase;Polynucleotide kinase-3'-phosphatase;PNKP protein	PNKP	Bifunctional polynucleotide phosphatase/kinase;PNKP protein	Q96T60;Q9BUL2	2	2	1	2	1	2	1	57.076	521	2.0115e-31	0.41151	0.49975	4.2844	3				0	3493900	2645300	848550	0	0	0
IPI00306667;IPI00220993	IPI00306667;IPI00220993	2;2	2',3'-cyclic-nucleotide 3'-phosphodiesterase;cDNA FLJ59866, highly similar to 2',3'-cyclic-nucleotide 3'-phosphodiesterase (EC 3.1.4.37);cDNA FLJ52954, highly similar to 2',3'-cyclic-nucleotide 3'-phosphodiesterase(EC 3.1.4.37)	CNP	Isoform CNPII of 2',3'-cyclic-nucleotide 3'-phosphodiesterase;Isoform CNPI of 2',3'-cyclic-nucleotide 3'-phosphodiesterase	P09543-1;P09543;P09543-2;B4DFN6;B4DI06	2	2	2	2	2	2	2	47.578	421	3.7985e-12	0.65165	0.74003	51.937	4	1.0264	1.3439	27.762	5	8093900	3323500	4770400	4866700	2905600	1961100
IPI00038378;IPI00966573;IPI00795241;IPI00385140	IPI00038378;IPI00966573;IPI00795241;IPI00385140	4;4;4;2	2,3-diketo-5-methylthio-1-phosphopentane phosphatase;Enolase-phosphatase E1;MASA homolog;MasA	ENOPH1;MASA;MSTP145	Isoform 1 of Enolase-phosphatase E1;Uncharacterized protein;Isoform 2 of Enolase-phosphatase E1;MasA	Q9UHY7-1;Q9UHY7;D6RA00;Q9UHY7-2;Q7Z508	4	3	4	3	4	3	4	28.932	261	8.0886e-152	0.84251	0.98139	14.397	6	0.97713	1.1876	22.746	14	11384000	5923800	5460100	26135000	12413000	13722000
IPI00009747;IPI00923506;IPI00923487;IPI00792647	IPI00009747;IPI00923506;IPI00923487	4;4;4;1	2,3-epoxysqualene--lanosterol cyclase;Lanosterol synthase;Oxidosqualene--lanosterol cyclase;cDNA, FLJ92849, highly similar to Homo sapiens lanosterol synthase (2,3-oxidosqualene-lanosterol cyclase) (LSS), mRNA;cDNA FLJ58192, highly similar to Lanosterol synthase (EC 5.4.99.7);Lanosterol synthase (2,3-oxidosqualene-lanosterol cyclase), isoform CRA_a	LSS;OSC;hCG_401249	Lanosterol synthase;lanosterol synthase isoform 2;lanosterol synthase isoform 3	P48449;B2R694;B4DJZ9;D3DSN0	4	2	3	2	3	2	3	83.308	732	3.1871e-06	1.1409	1.5263	16.29	4	0.79344	0.90799	17.929	8	6358000	2753500	3604500	11571000	6225600	5345400
IPI00003482;IPI00789705	IPI00003482	4;1	2,4-dienoyl-CoA reductase [NADPH];2,4-dienoyl-CoA reductase, mitochondrial;cDNA FLJ50204, highly similar to 2,4-dienoyl-CoA reductase, mitochondrial (EC 1.3.1.34);2,4-dienoyl-CoA reductase	DECR;DECR1	2,4-dienoyl-CoA reductase, mitochondrial	Q16698;B7Z6B8;Q7LDK6	2	2	4	2	4	2	4	36.067	335	7.4587e-49				2	0.24363	0.30898	25.747	7	7474400	2012100	5462300	34762000	27370000	7392400
IPI00183500;IPI00784189;IPI00927860;IPI00789410;IPI00924867;IPI00385050;IPI00927631	IPI00183500;IPI00784189;IPI00927860;IPI00789410;IPI00924867	3;3;2;2;2;1;1	20 kDa nuclear cap-binding protein;Cell proliferation-inducing gene 55 protein;NCBP 20 kDa subunit;NCBP-interacting protein 1;Nuclear cap-binding protein subunit 2;cDNA FLJ52508, highly similar to Nuclear cap-binding protein subunit 2;cDNA FLJ35897 fis, clone TESTI2009502, highly similar to Nuclear cap-binding protein subunit 2;Nuclear cap binding protein subunit 2, 20kDa, isoform CRA_a;Putative …	CBP20;NCBP2;PIG55;hCG_40296	Isoform 1 of Nuclear cap-binding protein subunit 2;nuclear cap-binding protein subunit 2 isoform 2;Isoform 2 of Nuclear cap-binding protein subunit 2;cDNA FLJ35897 fis, clone TESTI2009502, highly similar to Nuclear cap-binding protein subunit 2;Uncharacter	P52298-1;P52298;B4DJM2;P52298-2;B3KSB0;C9JQX9	7	3	3	3	3	3	3	18.001	156	1.3948e-07	0.66956	0.83966	7.7053	4	1.0334	1.4399	14.657	4	2820200	1615700	1204400	3553700	1622600	1931100
IPI00783781;IPI00925674;IPI00925259;IPI00925071	IPI00783781;IPI00925674	11;8;1;1	205 kDa nucleoporin;Nuclear pore complex protein Nup205;Nucleoporin Nup205;cDNA FLJ50078, highly similar to Nuclear pore complex protein Nup205;NUP205 protein	C7orf14;KIAA0225;NUP205	Nuclear pore complex protein Nup205;176 kDa protein	Q92621;B4DE72;Q4VBX7;Q6DKH1;Q6P486	4	6	7	6	7	6	7	227.92	2012	5.13e-61	1.1096	1.4	9.6887	3	0.67692	0.83057	22.873	8	7439500	4553700	2885800	6342700	3654300	2688400
IPI00032911;IPI00641561	IPI00032911;IPI00641561	2;1	21 kDa TBP-like protein;Second TBP of unique DNA protein;TATA box-binding protein-like protein 1;TATA box-binding protein-related factor 2;TBP-like factor;TBP-related protein;cDNA FLJ78292, highly similar to Homo sapiens TBP-like 1 (TBPL1), mRNA;cDNA, FLJ94221, Homo sapiens TBP-like 1 (TBPL1), mRNA;TBP-like 1, isoform CRA_a;TBP-like 1	TBPL1;TLF;TLP;TLP21;TRF2;TRP;hCG_2030293;RP1-73H22.1-002	TATA box-binding protein-like protein 1;TBP-like 1	P62380;A8K8F5;Q7Z6U2	2	2	1	2	1	2	1	20.886	186	7.4129e-16	0.63349	0.78736	4.7876	3				0	3046400	1766100	1280200	0	0	0
IPI00028055;IPI00911085	IPI00028055;IPI00911085	8;4	21 kDa transmembrane-trafficking protein;p24delta;S31III125;Tmp-21-I;Transmembrane emp24 domain-containing protein 10;Transmembrane protein Tmp21;cDNA FLJ52032, highly similar to Transmembrane emp24 domain-containing protein 10;Full-length cDNA 5-PRIME end of clone CS0DF013YM24 of Fetal brain of Homo sapiens (Human) variant;cDNA FLJ53754, highly similar to Transmembrane emp24 domain-containing pr…	TMED10;TMP21	Transmembrane emp24 domain-containing protein 10;cDNA FLJ53754, highly similar to Transmembrane emp24 domain-containing protein 10	P49755;B4DZH3;Q53GF9;B4DL12	2	7	5	7	5	7	5	24.976	219	8.1527e-47	0.84159	0.9636	16.598	24	0.73234	1.011	13.715	12	47390000	24218000	23172000	8014000	4485700	3528300
IPI00023711;IPI00922476	IPI00023711;IPI00922476	19;18	210 kDa cornified envelope precursor protein;210 kDa paraneoplastic pemphigus antigen;Envoplakin;p210;cDNA FLJ77044, highly similar to Homo sapiens envoplakin (EVPL), mRNA;EVPL protein	EVPL	Envoplakin;EVPL protein	Q92817;A0AUV5;A8K2R8;B7ZLH8	2	9	16	9	16	9	16	231.6	2033	9.6918e-192	1.3705	1.6015	13.648	12	0.45774	0.5561	12.763	20	21286000	8372400	12913000	51063000	34784000	16279000
IPI00646361;IPI00900325;IPI00183294;IPI00900331;IPI00900318	IPI00646361;IPI00900325;IPI00183294;IPI00900331;IPI00900318	15;15;15;15;15	214 kDa nucleoporin;Nuclear pore complex protein Nup214;Nucleoporin Nup214;Protein CAN;cDNA FLJ52369, highly similar to Nuclear pore complex protein Nup214;cDNA FLJ52377, highly similar to Nuclear pore complex protein Nup214;cDNA, FLJ79316, highly similar to Nuclear pore complex protein Nup214;cDNA, FLJ79334, highly similar to Nuclear pore complex protein Nup214;Nucleoporin 214kDa;Putative unchar…	CAIN;CAN;KIAA0023;NUP214;RP11-544A12.7-003;DKFZp686J0330	Isoform 5 of Nuclear pore complex protein Nup214;Isoform 3 of Nuclear pore complex protein Nup214;Isoform 1 of Nuclear pore complex protein Nup214;Isoform 4 of Nuclear pore complex protein Nup214;Isoform 2 of Nuclear pore complex protein Nup214	P35658-5;P35658;P35658-3;B4DYZ6;B4DZN4;B7ZAV2;B7ZAX0;Q5JUP9;Q7Z3C4;P35658-1;P35658-4;P35658-2	5	12	10	12	10	12	10	215.4	2093	7.4299e-263	0.93044	1.0578	12.31	18	0.85272	0.97642	13.207	16	104060000	27657000	76399000	60986000	27206000	33781000
IPI00216138;IPI00556415	IPI00216138;IPI00556415	17;13	22 kDa actin-binding protein;Protein WS3-10;Smooth muscle protein 22-alpha;Transgelin;Transgelin variant;cDNA, FLJ94704, highly similar to Homo sapiens transgelin (TAGLN), mRNA;Putative uncharacterized protein DKFZp686P11128;TAGLN protein;Transgelin variant 2;Transgelin, isoform CRA_b	SM22;TAGLN;WS3-10;DKFZp686P11128;hCG_2032895	Transgelin;Transgelin variant	Q01995;Q53GC9;Q5U0D2;Q6FI52;Q59FA5	2	13	15	13	15	13	15	22.611	201	8.5182e-80	5.7623	6.9615	31.898	29	0.08179	0.10783	90.343	13	261470000	29961000	231510000	89849000	83211000	6638600
IPI00221002;IPI00797733	IPI00221002;IPI00797733	2;1	22 kDa peroxisomal membrane protein;Peroxisomal membrane protein 2	PMP22;PXMP2	Peroxisomal membrane protein 2;18 kDa protein	Q9NR77	2	2	1	2	1	2	1	22.252	195	1.1075e-05	0.33257	0.39727	7.7975	3				0	889220	645940	243280	0	0	0
IPI00027175;IPI00414264;IPI00946099;IPI00925997;IPI00925579	IPI00027175;IPI00414264;IPI00946099;IPI00925997	10;10;10;6;3	22 kDa protein;CP-22;Sorcin;V19;Putative uncharacterized protein SRI;cDNA FLJ60640, highly similar to Sorcin;cDNA FLJ54267, moderately similar to Sorcin	SRI	Sorcin;sorcin isoform b;Uncharacterized protein;cDNA FLJ54267, moderately similar to Sorcin	P30626;D6W5Q0;A8MTH6;B4DKK2;C9J0K6;B4DHQ6	5	8	9	8	9	8	9	21.676	198	1.6057e-298	1.8353	2.0308	23.452	20	0.46222	0.61865	46.686	21	151920000	47410000	104510000	122820000	74038000	48783000
IPI00007928	IPI00007928	38	220 kDa U5 snRNP-specific protein;p220;Pre-mRNA-processing-splicing factor 8;PRP8 homolog;Splicing factor Prp8;cDNA FLJ57882, highly similar to Pre-mRNA-processing-splicing factor 8;U5 snRNP-specific protein variant;Apoptosis-regulated protein 1;Apoptosis-regulated protein 2	PRPC8;PRPF8	Pre-mRNA-processing-splicing factor 8	Q6P2Q9;B4DK16;Q53GM6;Q6JH02;Q6JH03	1	28	32	28	32	28	32	273.6	2335	0	0.66366	0.77282	34.464	59	1.1056	1.3485	16.606	48	146860000	84476000	62382000	127460000	57928000	69530000
IPI00304612;IPI00398983;IPI00936705;IPI00398949;IPI00432865;IPI00909017	IPI00304612;IPI00398983;IPI00936705;IPI00398949	15;12;11;11;7;4	23 kDa highly basic protein;60S ribosomal protein L13a;RPL13A protein;Ribosomal protein L13a variant;FWP004;Ribosomal protein L13a;Ribosomal protein L13a, isoform CRA_b;Novel protein similar to ribosomal protein L13a RPL13A	RPL13A;hCG_1998057;RPL13a;RP11-365K22.1-001	60S ribosomal protein L13a;Novel protein similar to ribosomal protein L13a RPL13A;similar to ribosomal protein L13a;17 kDa protein	P40429;Q0VGL3;Q53H34;Q5QTS3;Q8J015;Q9BSQ6;Q5VY36	6	15	14	15	14	15	14	23.577	203	1.0512e-214	1.2248	1.4979	19.22	46	0.63782	0.85181	24.172	56	320200000	136360000	183840000	478440000	273600000	204840000
IPI00956256;IPI00642259;IPI00956701;IPI00645369;IPI00008756;IPI00074148;IPI00293251	IPI00956256;IPI00642259;IPI00956701;IPI00645369;IPI00008756;IPI00074148;IPI00293251	3;3;3;3;3;3;3	230 kDa bullous pemphigoid antigen;Bullous pemphigoid antigen 1;Dystonia musculorum protein;Dystonin;Hemidesmosomal plaque protein;Macrophin 1 isoform;cDNA FLJ59296, highly similar to Bullous pemphigoid antigen 1 isoforms1/2/3/4/5/8;Putative uncharacterized protein CATX-15;DST protein	BPAG1;DMH;DST;DT;KIAA0728;RP3-361I14.2-009;MACF1;CATX-15;RP3-361I14.2-001	Isoform 6 of Bullous pemphigoid antigen 1;Isoform 1 of Bullous pemphigoid antigen 1;Isoform 4 of Bullous pemphigoid antigen 1;Dystonin;cDNA FLJ59296, highly similar to Bullous pemphigoid antigen 1 isoforms1/2/3/4/5/8;Dystonin;Isoform 2 of Bullous pemphigoi	Q03001-11;Q03001;Q03001-7;Q03001-9;Q5T0V7;Q8WXY3;B4DSS9;Q9HDA7;Q5TBT1;Q03001-8;Q86T18	7	1	2	1	1	1	1	880.41	7748	0.034858				0				1	0	0	0	1540100	777860	762250
IPI00643623;IPI00299547	IPI00643623;IPI00299547	6;6	25 kDa alpha-2-microglobulin-related subunit of MMP-9;Lipocalin-2;Neutrophil gelatinase-associated lipocalin;Oncogene 24p3;p25	HNL;LCN2;NGAL	Isoform 2 of Neutrophil gelatinase-associated lipocalin;Isoform 1 of Neutrophil gelatinase-associated lipocalin	P80188-2;P80188;B2ZDQ1;P80188-1	2	5	5	5	5	5	5	22.788	200	1.0722e-65	0.37433	0.41439	17.909	12	1.4447	1.9458	27.171	11	25946000	19054000	6891900	14120000	5772600	8347000
IPI00024157	IPI00024157	17	25 kDa FK506-binding protein;FK506-binding protein 3;Immunophilin FKBP25;Peptidyl-prolyl cis-trans isomerase FKBP3;Rapamycin-selective 25 kDa immunophilin;Rotamase;FK506-binding protein 3 variant	FKBP25;FKBP3	Peptidyl-prolyl cis-trans isomerase FKBP3	Q00688;Q53GD8	1	15	13	15	13	15	13	25.177	224	0	0.97853	1.1419	12.413	76	0.85221	1.0814	11.13	80	343260000	164660000	178600000	474810000	246770000	228040000
IPI00013933;IPI00969616;IPI00217182;IPI00746877;IPI00872333;IPI00952810	IPI00013933;IPI00969616;IPI00217182	88;74;67;3;2;2	250/210 kDa paraneoplastic pemphigus antigen;Desmoplakin;cDNA FLJ53584, highly similar to Desmoplakin;cDNA FLJ51487, highly similar to Desmoplakin;cDNA FLJ61543, highly similar to Desmoplakin;DSP variant protein	DSP;DSP variant protein	Isoform DPI of Desmoplakin;Desmoplakin Ia;Isoform DPII of Desmoplakin	P15924-1;P15924;D7RX09;P15924-2;B4DKX6;B4DWT7;B4E2A0;Q4LE79	6	66	70	66	70	66	70	331.77	2871	0	1.0454	1.1837	32.778	138	0.85617	1.1331	27.7	140	582700000	297780000	284920000	565540000	309980000	255560000
IPI00927614;IPI00013272;IPI00220522;IPI00927117;IPI00903127;IPI00655762	IPI00927614;IPI00013272;IPI00220522;IPI00927117	4;4;4;4;1;1	256 kDa golgin;Golgin subfamily A member 4;Golgin-245;Protein 72.1;Trans-Golgi p230;cDNA FLJ77065, highly similar to Homo sapiens golgi autoantigen, golgin subfamily a, 4 (GOLGA4), mRNA;cDNA FLJ54338, highly similar to Golgin subfamily A member 4;Golgi autoantigen, golgin subfamily a, 4 variant;CTCL tumor antigen se20-7	GOLGA4	golgin subfamily A member 4 isoform 1;Isoform 1 of Golgin subfamily A member 4;Isoform 4 of Golgin subfamily A member 4;CTCL tumor antigen se20-7	Q13439-3;Q13439;A8K3D5;B4DTF3;Q59EW8;Q13439-1;Q13439-4;Q9H2G3	6	3	4	3	4	3	4	262.33	2243	0.0067731	0.70255	0.81605	3.3989	3	0.84322	1.0554	0.34699	3	3807500	2102100	1705400	3318900	1686100	1632700
IPI00217049;IPI00218185;IPI00448843;IPI00791246	IPI00217049;IPI00218185;IPI00448843;IPI00791246	3;3;2;2	2'-5'-oligoadenylate synthase 2;p69 OAS / p71 OAS;cDNA FLJ75060, highly similar to Homo sapiens 2'-5'-oligoadenylate synthetase 2, 69/71kDa, mRNA;2'-5'-oligoadenylate synthetase 2, 69/71kDa	OAS2	Isoform p71 of 2'-5'-oligoadenylate synthase 2;Isoform p69 of 2'-5'-oligoadenylate synthase 2;2'-5'-oligoadenylate synthase 2 isoform 3;19 kDa protein	P29728-1;P29728;A8KA41;P29728-2;Q6PJ33;Q7Z6D0	4	3	0	3	0	3	0	82.43	719	1.5404e-13				0				0	5658400	5658400	0	0	0	0
IPI00303207;IPI00965314;IPI00967118;IPI00967724	IPI00303207;IPI00965314	7;5;2;1	2'-5'-oligoadenylate-binding protein;ATP-binding cassette sub-family E member 1;HuHP68;Ribonuclease 4 inhibitor;RNase L inhibitor	ABCE1;OK/SW-cl.40;RLI;RNASEL1;RNASELI;RNS4I	ATP-binding cassette sub-family E member 1;Uncharacterized protein	P61221;D6R9I9	4	6	5	6	5	6	5	67.314	599	1.172e-149	0.92075	1.1075	16.968	8	0.73018	0.84073	25.757	10	33193000	16633000	16560000	35224000	20607000	14616000
IPI00555956	IPI00555956	11	26 kDa prosomal protein;Macropain beta chain;Multicatalytic endopeptidase complex beta chain;Proteasome chain 3;Proteasome subunit beta type-4;cDNA FLJ56661, highly similar to Proteasome subunit beta type 4 (EC 3.4.25.1)	PROS26;PSMB4	Proteasome subunit beta type-4	P28070;B4DFL3	1	10	10	10	10	10	10	29.204	264	0	0.79408	0.95633	7.65	23	0.92082	1.2386	11.601	40	135840000	72421000	63417000	211700000	104280000	107420000
IPI00926977;IPI00021926;IPI00178056;IPI00910829	IPI00926977;IPI00021926;IPI00178056	7;7;6;3	26S protease regulatory subunit 10B;26S proteasome AAA-ATPase subunit RPT4;Proteasome 26S subunit ATPase 6;Proteasome subunit p42	PSMC6;SUG2	26S protease regulatory subunit S10B;26S protease regulatory subunit 10B;44 kDa protein	P62333	4	5	7	5	7	5	7	45.796	403	4.3352e-91	0.88354	0.98969	13.633	10	0.85742	1.2411	15.337	13	20449000	10401000	10048000	37975000	20552000	17423000
IPI00011126;IPI00848107;IPI00895901	IPI00011126	5;1;1	26S protease regulatory subunit 4;26S proteasome AAA-ATPase subunit RPT2;Proteasome 26S subunit ATPase 1;cDNA FLJ58247, highly similar to 26S protease regulatory subunit 4;Proteasome 26S ATPase subunit 1 variant;cDNA, FLJ93843, Homo sapiens proteasome (prosome, macropain) 26S subunit, ATPase, 1(PSMC1), mRNA;Proteasome (Prosome, macropain) 26S subunit, ATPase, 1;Proteasome (Prosome, macropain) 26S…	PSMC1;hCG_2029049	26S protease regulatory subunit 4	P62191;B4DR63;Q53HB3;Q53XL8;Q6NW36	3	2	4	2	4	2	4	49.184	440	7.5915e-06	0.62596	0.74276	12.168	4	0.94088	1.2392	34.045	6	4085800	2244600	1841200	2759200	1290500	1468700
IPI00018398	IPI00018398	3	26S protease regulatory subunit 6A;26S proteasome AAA-ATPase subunit RPT5;Proteasome 26S subunit ATPase 3;Proteasome subunit P50;Tat-binding protein 1;cDNA FLJ75299, highly similar to Xenopus laevis proteasome (prosome, macropain) 26S subunit, ATPase 3, mRNA	PSMC3;TBP1	26S protease regulatory subunit 6A	P17980;A8K781	1	2	3	2	3	2	3	49.203	439	5.3006e-09	0.86601	0.92121	13.037	7	0.88241	1.161	12.807	7	22217000	11976000	10240000	10531000	5290500	5240600
IPI00020042;IPI00738042;IPI00216770	IPI00020042;IPI00738042;IPI00216770	10;10;9	26S protease regulatory subunit 6B;26S proteasome AAA-ATPase subunit RPT3;MB67-interacting protein;MIP224;Proteasome 26S subunit ATPase 4;Tat-binding protein 7;cDNA FLJ78505, highly similar to Homo sapiens proteasome (prosome, macropain) 26S subunit, ATPase, 4 (PSMC4), transcript variant 1, mRNA;cDNA, FLJ93682, Homo sapiens proteasome (prosome, macropain) 26S subunit, ATPase, 4(PSMC4), transcript…	MIP224;PSMC4;TBP7;hCG_43346	Isoform 1 of 26S protease regulatory subunit 6B;similar to proteasome 26S ATPase subunit 4;Isoform 2 of 26S protease regulatory subunit 6B	P43686-1;P43686;A8K2M0;P43686-2	3	10	7	10	7	10	7	47.366	418	2.0405e-240	0.9151	1.0526	14.196	19	0.84355	1.1123	14.174	19	22529000	11057000	11472000	13462000	6979000	6483000
IPI00021435	IPI00021435	5	26S protease regulatory subunit 7;26S proteasome AAA-ATPase subunit RPT1;Proteasome 26S subunit ATPase 2;Protein MSS1;cDNA FLJ52010, highly similar to 26S protease regulatory subunit 7;cDNA FLJ52353, highly similar to 26S protease regulatory subunit 7;Putative uncharacterized protein PSMC2	MSS1;PSMC2	26S protease regulatory subunit 7	P35998;B7Z571;B7Z5E2;Q75L23	1	4	4	4	4	4	4	48.633	433	1.1979e-46	0.75312	0.86177	6.8208	9	0.95367	1.3711	12.782	11	24411000	13811000	10600000	21982000	10920000	11062000
IPI00023919;IPI00745502;IPI00555749;IPI00794839	IPI00023919;IPI00745502;IPI00555749;IPI00794839	10;10;9;5	26S protease regulatory subunit 8;26S proteasome AAA-ATPase subunit RPT6;p45/SUG;Proteasome 26S subunit ATPase 5;Proteasome subunit p45;Thyroid hormone receptor-interacting protein 1;cDNA FLJ75514, highly similar to S.scrofa putative 26S protease subunit;Proteasome (Prosome, macropain) 26S subunit, ATPase, 5, isoform CRA_b;Proteasome 26S ATPase subunit 5 variant	PSMC5;SUG1;hCG_41818	26S protease regulatory subunit 8;cDNA FLJ75514, highly similar to S.scrofa putative 26S protease subunit;Proteasome 26S ATPase subunit 5 variant (Fragment);25 kDa protein	P62195;A8K3Z3;Q59GS3	4	7	6	7	6	7	6	45.626	406	1.3069e-160	0.91755	1.037	13.943	14	0.76873	1.1186	101.39	9	58200000	30384000	27815000	34267000	19027000	15240000
IPI00299608;IPI00456695;IPI00917594;IPI00916632;IPI00916809;IPI00916965	IPI00299608;IPI00456695	14;14;5;3;2;1	26S proteasome non-ATPase regulatory subunit 1;26S proteasome regulatory subunit RPN2;26S proteasome regulatory subunit S1;26S proteasome subunit p112;cDNA, FLJ92896, highly similar to Homo sapiens proteasome (prosome, macropain) 26S subunit, non-ATPase, 1 (PSMD1), mRNA;PSMD1 protein	PSMD1	Isoform 1 of 26S proteasome non-ATPase regulatory subunit 1;Isoform 2 of 26S proteasome non-ATPase regulatory subunit 1	Q99460-1;Q99460;B2R6D0;Q05BX4;Q05CW6;Q99460-2	6	9	12	9	12	9	12	105.84	953	1.8076e-99	0.83299	1.0543	11.482	29	0.93012	1.1136	17.334	37	123100000	64183000	58918000	94339000	45170000	49169000
IPI00003565;IPI00027699;IPI00552190;IPI00183104;IPI00647839;IPI00552808	IPI00003565;IPI00027699;IPI00552190	10;9;8;4;2;1	26S proteasome non-ATPase regulatory subunit 10;26S proteasome regulatory subunit p28;Gankyrin;p28(GANK);Proteasome (Prosome, macropain) 26S subunit, non-ATPase, 10	PSMD10;RP5-889N15.3-006;RP5-889N15.3-004	26S proteasome non-ATPase regulatory subunit 10;Proteasome (Prosome, macropain) 26S subunit, non-ATPase, 10;Proteasome (Prosome, macropain) 26S subunit, non-ATPase, 10	O75832;Q5U0B2;B1AJY7;B1AJY5	6	8	10	8	10	8	10	24.428	226	7.0974e-135	1.2012	1.3957	14.699	15	0.72089	0.97729	16.093	37	46293000	19928000	26365000	135440000	75875000	59567000
IPI00105598;IPI00790498	IPI00105598	7;2	26S proteasome non-ATPase regulatory subunit 11;26S proteasome regulatory subunit p44.5;26S proteasome regulatory subunit RPN6;26S proteasome regulatory subunit S9;cDNA FLJ58882, highly similar to 26S proteasome non-ATPase regulatory subunit 11;Proteasome 26S non-ATPase subunit 11 variant	PSMD11	Proteasome 26S non-ATPase subunit 11 variant (Fragment)	O00231;B4DTS5;Q53FT5	2	5	6	5	6	5	6	47.534	423	1.602e-25	0.87113	0.9075	10.494	5	0.95316	1.4234	27.038	10	9531100	5016300	4514800	13912000	6894700	7017100
IPI00185374;IPI00335069	IPI00185374;IPI00335069	7;6	26S proteasome non-ATPase regulatory subunit 12;26S proteasome regulatory subunit p55;26S proteasome regulatory subunit RPN5;cDNA FLJ33879 fis, clone CTONG2007091, highly similar to 26S proteasome non-ATPase regulatory subunit 12;Proteasome (Prosome, macropain) 26S subunit, non-ATPase, 12, isoform CRA_c;Putative uncharacterized protein PSMD12	PSMD12;hCG_1749256	26S proteasome non-ATPase regulatory subunit 12;26S proteasome non-ATPase regulatory subunit 12 isoform 2	O00232;A6NP15	2	6	6	6	6	6	6	52.904	456	9.2218e-90	0.87644	1.008	23.542	8	0.89908	1.1971	16.932	19	14971000	6981900	7989500	27362000	13666000	13696000
IPI00549672;IPI00375380	IPI00549672;IPI00375380	6;5	26S proteasome non-ATPase regulatory subunit 13;26S proteasome regulatory subunit p40.5;26S proteasome regulatory subunit RPN9;26S proteasome regulatory subunit S11;cDNA, FLJ95595, highly similar to Homo sapiens proteasome (prosome, macropain) 26S subunit, non-ATPase, 13 (PSMD13), mRNA;cDNA FLJ53046, highly similar to 26S proteasome non-ATPase regulatory subunit 13;Proteasome (Prosome, macropain)…	PSMD13;hCG_37689	HSPC027;26S proteasome non-ATPase regulatory subunit 13 isoform 2	Q9UNM6;B2RBM7;B4DJ66;Q53GN6;Q9UNM7;Q9Y6E3;B3KT15	2	5	3	5	3	5	3	42.671	377	9.8301e-29	0.87045	0.98951	17.772	11	0.81836	1.1695	14.223	12	21387000	11229000	10158000	12134000	6346200	5788000
IPI00024821;IPI00915790	IPI00024821	8;2	26S proteasome non-ATPase regulatory subunit 14;26S proteasome regulatory subunit RPN11;26S proteasome-associated PAD1 homolog 1;Putative uncharacterized protein PSMD14	POH1;PSMD14	26S proteasome non-ATPase regulatory subunit 14	O00487;Q4ZG77	2	5	5	5	5	5	5	34.577	310	1.6691e-41	0.81296	0.96394	19.753	9	0.87398	1.0344	16.231	12	16165000	7458900	8706200	43510000	21293000	22217000
IPI00012268;IPI00926258;IPI00926410;IPI00384420;IPI00925437;IPI00793022;IPI00795529;IPI00793806;IPI00796340;IPI00925595;IPI00794915;IPI00794424;IPI00925813	IPI00012268;IPI00926258;IPI00926410;IPI00384420	26;23;22;15;7;7;4;4;3;3;3;2;1	26S proteasome non-ATPase regulatory subunit 2;26S proteasome regulatory subunit RPN1;26S proteasome regulatory subunit S2;26S proteasome subunit p97;Protein 55.11;Tumor necrosis factor type 1 receptor-associated protein 2;cDNA FLJ53357, highly similar to 26S proteasome non-ATPase regulatory subunit 2;cDNA FLJ54077, highly similar to 26S proteasome non-ATPase regulatory subunit 2;Proteasome (Pros…	PSMD2;TRAP2;DKFZp564A2282	26S proteasome non-ATPase regulatory subunit 2;86 kDa protein;cDNA FLJ55045, highly similar to 26S proteasome non-ATPase regulatory subunit 2;P67	Q13200;B4DM22;B4DX07;Q53XQ4;Q59EG8;Q9NSM5;B4DXY1;Q13041	13	19	24	19	24	19	24	100.2	908	0	0.72825	0.89817	13.09	58	1.173	1.3745	9.4799	63	231740000	127120000	104610000	196600000	85227000	111370000
IPI00011603;IPI00383659	IPI00011603	14;3	26S proteasome non-ATPase regulatory subunit 3;26S proteasome regulatory subunit RPN3;26S proteasome regulatory subunit S3;Proteasome subunit p58;cDNA FLJ30049 fis, clone ADRGL1000033, highly similar to 26S proteasome non-ATPase regulatory subunit 3;cDNA FLJ56054, highly similar to 26S proteasome non-ATPase regulatory subunit 3;cDNA FLJ55739, highly similar to 26S proteasome non-ATPase regulatory…	PSMD3	26S proteasome non-ATPase regulatory subunit 3	O43242;B3KNN7;B4DEB0;B4DPM7;B4DT72;B4DV84;Q6IBN0;Q8N9M2;Q96N86	2	10	14	10	14	10	14	60.977	534	8.6458e-162	0.8793	1.0728	12.714	31	0.81035	0.96167	10.196	36	96105000	48468000	47637000	79328000	43900000	35428000
IPI00216247;IPI00022694;IPI00853509;IPI00419692;IPI00853609;IPI00853415	IPI00216247;IPI00022694;IPI00853509	4;4;3;1;1;1	26S proteasome non-ATPase regulatory subunit 4;26S proteasome regulatory subunit RPN10;26S proteasome regulatory subunit S5A;Antisecretory factor 1;Multiubiquitin chain-binding protein;Proteasome (Prosome, macropain) 26S subunit, non-ATPase, 4, isoform CRA_c;Proteasome (Prosome, macropain) 26S subunit, non-ATPase, 4;Proteasome (Prosome, macropain) 26S subunit, non-ATPase, 4, isoform CRA_b	MCB1;PSMD4;hCG_1741224;RP11-126K1.1-002;RP11-126K1.1-014	Proteasome (Prosome, macropain) 26S subunit, non-ATPase, 4, isoform CRA_b;Isoform Rpn10A of 26S proteasome non-ATPase regulatory subunit 4;Proteasome (Prosome, macropain) 26S subunit, non-ATPase, 4	P55036-2;P55036;D3DV16;Q5VWC4;P55036-1;A6PVX3	6	3	3	3	3	3	3	41.079	380	5.534e-31	0.83403	0.85116	16.685	3	0.90122	1.2845	21.74	6	7270700	3617900	3652800	7465600	4145100	3320500
IPI00019927	IPI00019927	8	26S proteasome non-ATPase regulatory subunit 7;26S proteasome regulatory subunit RPN8;26S proteasome regulatory subunit S12;Mov34 protein homolog;Proteasome subunit p40;cDNA, FLJ96428, highly similar to Homo sapiens proteasome (prosome, macropain) 26S subunit, non-ATPase, 7 (Mov34 homolog) (PSMD7), mRNA;cDNA FLJ51373, highly similar to 26S proteasome non-ATPase regulatory subunit 7;Proteasome (Pr…	MOV34L;PSMD7;hCG_2006519	26S proteasome non-ATPase regulatory subunit 7	P51665;B2RD27;B4DXI8;D3DWS9	1	7	7	7	7	7	7	37.025	324	8.2671e-197	0.86007	1.0372	12.694	34	0.83028	1.0223	12.173	34	145940000	74590000	71348000	184150000	95716000	88432000
IPI00937278;IPI00970902;IPI00909562	IPI00937278;IPI00970902;IPI00909562	10;10;5	26S proteasome non-ATPase regulatory subunit 8;26S proteasome regulatory subunit RPN12;26S proteasome regulatory subunit S14;p31;Proteasome (Prosome, macropain) 26S subunit, non-ATPase, 8;cDNA FLJ52462, moderately similar to Mus musculus proteasome (prosome, macropain) 26S subunit, non-ATPase, 8 (Psmd8), mRNA	PSMD8	26S proteasome non-ATPase regulatory subunit 8;30 kDa protein;cDNA FLJ52462, moderately similar to Mus musculus proteasome (prosome, macropain) 26S subunit, non-ATPase, 8 (Psmd8), mRNA	P48556;Q5U0B3;B4E2Y4	3	7	9	7	9	7	9	39.611	350	2.2111e-128	0.88958	0.99724	22.623	18	0.92808	1.1965	17.193	30	46173000	24521000	21652000	70143000	35349000	34795000
IPI00010860;IPI00953045;IPI00216220;IPI00790782;IPI00790097;IPI00791380;IPI00789338	IPI00010860;IPI00953045;IPI00216220;IPI00790782;IPI00790097	4;3;3;2;2;1;1	26S proteasome non-ATPase regulatory subunit 9;26S proteasome regulatory subunit p27;Putative uncharacterized protein PSMD9	PSMD9	Isoform p27-L of 26S proteasome non-ATPase regulatory subunit 9;Uncharacterized protein;Isoform p27-S of 26S proteasome non-ATPase regulatory subunit 9;13 kDa protein;12 kDa protein	O00233-1;O00233;C9JR25;O00233-2	7	3	3	3	3	3	3	24.653	223	9.3722e-13	0.85638	1.1026	14.469	12	0.97817	1.2985	12.325	18	19077000	9670200	9406800	22750000	11308000	11443000
IPI00029623;IPI00867679;IPI00888766	IPI00029623;IPI00867679	13;10;1	27 kDa prosomal protein;Macropain iota chain;Multicatalytic endopeptidase complex iota chain;Proteasome iota chain;Proteasome subunit alpha type-6;cDNA FLJ52022, highly similar to Proteasome subunit alpha type 6 (EC 3.4.25.1);cDNA, FLJ79122, highly similar to Proteasome subunit alpha type 6 (EC 3.4.25.1);cDNA FLJ51729, highly similar to Proteasome subunit alpha type 6 (EC 3.4.25.1);Proteasome (Pr…	PROS27;PSMA6;hCG_21177	Proteasome subunit alpha type-6;Similar to Prosomal P27K protein	P60900;B4DQR4;B4DXJ9;Q9BZ93	3	13	13	13	13	13	13	27.399	246	2.3179e-242	0.86245	1.0059	12.095	53	0.916	1.2204	12.316	69	253240000	133410000	119830000	333180000	166020000	167170000
IPI00013297;IPI00926884	IPI00013297	11;4	28 kDa heat- and acid-stable phosphoprotein;PDGFA-associated protein 1;PDGF-associated protein	HASPP28;PDAP1	28 kDa heat- and acid-stable phosphoprotein	Q13442;D6W5S5	2	11	4	11	4	11	4	20.63	181	8.9994e-118	0.94582	1.1634	17.175	23	0.79681	1.0939	22.461	6	52261000	24488000	27773000	20263000	11212000	9050700
IPI00025512;IPI00909453;IPI00924436	IPI00025512;IPI00909453;IPI00924436	20;16;10	28 kDa heat shock protein;Estrogen-regulated 24 kDa protein;Heat shock 27 kDa protein;Heat shock protein beta-1;Stress-responsive protein 27;cDNA FLJ52243, highly similar to Heat-shock protein beta-1;Putative uncharacterized protein HSPB1	HSP27;HSP28;HSPB1	Heat shock protein beta-1;cDNA FLJ52243, highly similar to Heat-shock protein beta-1;20 kDa protein	P04792;B4DL87;C9J3N8	3	19	18	19	18	19	18	22.782	205	0	0.98434	1.1458	18.584	115	0.64787	0.84547	19.065	119	1987600000	957780000	1029900000	2626200000	1548500000	1077700000
IPI00061245	IPI00061245	2	28S ribosomal protein S10, mitochondrial;cDNA FLJ57413, highly similar to Mitochondrial 28S ribosomal protein S10;PNAS-122	MRPS10;MSTP040	28S ribosomal protein S10, mitochondrial	P82664;B4DP77;Q9BZS5	1	1	2	1	2	1	2	22.999	201	9.8347e-06				0	0.73697	0.91313	29.551	3	0	0	0	7108200	4098500	3009700
IPI00006606	IPI00006606	9	28S ribosomal protein S13, mitochondrial;28S ribosomal protein S26, mitochondrial	C20orf193;MRPS26;RPMS13	28S ribosomal protein S26, mitochondrial	Q9BYN8	1	9	5	9	5	9	5	24.211	205	1.7279e-115	0.90115	1.0959	12.882	22	0.71528	0.96285	12.082	10	30279000	15348000	14931000	15954000	8643000	7311200
IPI00022316;IPI00445391	IPI00022316	3;1	28S ribosomal protein S18-2, mitochondrial;28S ribosomal protein S18b, mitochondrial;cDNA, FLJ92156, Homo sapiens mitochondrial ribosomal protein S18B (MRPS18B),nuclear gene encoding mitochondrial protein, mRNA;Mitochondrial ribosomal protein S18B;cDNA FLJ54285, highly similar to 28S ribosomal protein S18b, mitochondrial	C6orf14;HSPC183;MRPS18B;PTD017;DAMA-178G23.8-001;DAMC-83F13.5-001	28S ribosomal protein S18b, mitochondrial	Q9Y676;B0S7P4;B4DFG6	2	3	3	3	3	3	3	29.395	258	1.2264e-13	0.74934	0.92705	13.681	5	0.75194	1.0738	11.543	7	4262500	2232000	2030400	8576700	4830100	3746600
IPI00006970	IPI00006970	3	28S ribosomal protein S2, mitochondrial	CGI-91;MRPS2	Mitochondrial 28S ribosomal protein S2	Q9Y399	1	1	2	1	2	1	2	35.552	319	0.091024				0				2	0	0	0	946970	568270	378700
IPI00013146;IPI00793335;IPI00791542;IPI00789525;IPI00945124;IPI00792175;IPI00944990;IPI00795908	IPI00013146;IPI00793335;IPI00791542;IPI00789525;IPI00945124;IPI00792175	6;6;6;5;4;4;2;1	28S ribosomal protein S22, mitochondrial;cDNA FLJ78575;Mitochondrial ribosomal protein S22 variant;cDNA PSEC0127 fis, clone PLACE1003724, highly similar to Mitochondrial 28S ribosomal protein S22;Brain my045 protein	C3orf5;GK002;MRPS22;RPMS22	28S ribosomal protein S22, mitochondrial;41 kDa protein;Mitochondrial ribosomal protein S22 variant;cDNA PSEC0127 fis, clone PLACE1003724, highly similar to Mitochondrial 28S ribosomal protein S22;Brain my045 protein;18 kDa protein	P82650;A8K9Y7;Q59GX8;Q8NBL6;Q9H3I1	8	3	5	3	5	3	5	41.28	360	4.0066e-24	0.72668	0.84032	13.026	3	0.70154	0.82647	8.1627	7	4518800	2408100	2110600	11176000	6449100	4727300
IPI00032881	IPI00032881	13	28S ribosomal protein S23, mitochondrial	CGI-138;HSPC329;MRPS23	28S ribosomal protein S23, mitochondrial	Q9Y3D9	1	10	11	10	11	10	11	21.77	190	2.4397e-56	1.0443	1.2903	20.928	18	0.67439	0.92836	8.3932	17	64673000	33645000	31028000	66356000	40571000	25785000
IPI00013167;IPI00796072;IPI00926139;IPI00790956;IPI00927346;IPI00796958;IPI00797306	IPI00013167;IPI00796072;IPI00926139;IPI00790956;IPI00927346;IPI00796958;IPI00797306	6;5;5;4;4;4;4	28S ribosomal protein S25, mitochondrial;cDNA FLJ59193, highly similar to Mitochondrial 28S ribosomal protein S25;cDNA FLJ54123, moderately similar to Mitochondrial 28S ribosomal protein S25;Mitochondrial ribosomal protein S25	MRPS25;RPMS25	28S ribosomal protein S25, mitochondrial;cDNA FLJ59193, highly similar to Mitochondrial 28S ribosomal protein S25;13 kDa protein;16 kDa protein;cDNA FLJ54123, moderately similar to Mitochondrial 28S ribosomal protein S25;13 kDa protein;Mitochondrial riboso	P82663;B4DFJ5;B4DQG6;Q96Q22	7	5	6	5	6	5	6	20.116	173	1.354e-67	0.89533	1.0219	7.5912	11	0.81289	1.0251	8.6132	7	31680000	16292000	15388000	18865000	10105000	8760500
IPI00018120;IPI00910684	IPI00018120;IPI00910684	2;2	28S ribosomal protein S29, mitochondrial;Death-associated protein 3;Ionizing radiation resistance conferring protein;cDNA FLJ57409, highly similar to Mitochondrial 28S ribosomal protein S29;Death associated protein 3, isoform CRA_d;cDNA FLJ57664, highly similar to Mitochondrial 28S ribosomal protein S29	DAP3;MRPS29;hCG_17177	28S ribosomal protein S29, mitochondrial;cDNA FLJ57664, highly similar to Mitochondrial 28S ribosomal protein S29	P51398;B4DP59;B4DY62	2	2	0	2	0	2	0	45.566	398	3.137e-09				2				0	1300100	619840	680260	0	0	0
IPI00294242	IPI00294242	4	28S ribosomal protein S31, mitochondrial;Imogen 38	IMOGN38;MRPS31	28S ribosomal protein S31, mitochondrial	Q92665	1	3	2	3	2	3	2	45.318	395	0.012205	0.86561	1.0699	18.032	4				2	4648600	2271800	2376800	3658600	2134500	1524100
IPI00169400;IPI00908489;IPI00215872	IPI00169400;IPI00908489;IPI00215872	2;1;1	28S ribosomal protein S5, mitochondrial;cDNA FLJ61282, highly similar to Mitochondrial 28S ribosomal protein S5	MRPS5	Isoform 1 of 28S ribosomal protein S5, mitochondrial;cDNA FLJ61282, highly similar to Mitochondrial 28S ribosomal protein S5;Isoform 2 of 28S ribosomal protein S5, mitochondrial	P82675-1;P82675;B4DIW8;P82675-2	3	1	2	1	2	1	2	48.006	430	1.3681e-07				0	0.68288	0.85022	10.174	4	0	0	0	19788000	11007000	8780400
IPI00006440	IPI00006440	3	28S ribosomal protein S7, mitochondrial;bMRP-27a;Mitochondrial ribosomal protein S7	MRPS7	28S ribosomal protein S7, mitochondrial	Q9Y2R9;Q96Q63	1	1	3	1	3	1	3	28.134	242	1.6001e-36				0	0.60124	0.7754	13.33	6	0	0	0	4789600	2939600	1850000
IPI00386122;IPI00856011;IPI00398774;IPI00915769	IPI00386122;IPI00856011;IPI00398774;IPI00915769	3;3;3;3	2C4D;Class II mMOB1;Mob1 homolog 3;Mps one binder kinase activator-like 3;Preimplantation protein 3;cDNA FLJ76596, highly similar to Homo sapiens preimplantation protein 3 (PREI3), transcript variant 2, mRNA;cDNA FLJ55109, highly similar to Preimplantation protein 3;Preimplantation protein 3, isoform CRA_d;cDNA FLJ52887, highly similar to Preimplantation protein 3	CGI-95;MOB3;MOBKL3;PREI3;hCG_20091	Isoform 1 of Mps one binder kinase activator-like 3;mps one binder kinase activator-like 3 isoform 3;Isoform 2 of Mps one binder kinase activator-like 3;cDNA FLJ52887, highly similar to Preimplantation protein 3	Q9Y3A3-1;Q9Y3A3;A8K012;B4DML0;Q9Y3A3-2;B4DM50	4	0	3	0	3	0	3	26.032	225	2.2681e-09				0				2	0	0	0	3347300	1665200	1682100
IPI00024623	IPI00024623	3	2-methyl branched chain acyl-CoA dehydrogenase;2-methylbutyryl-coenzyme A dehydrogenase;Short/branched chain specific acyl-CoA dehydrogenase, mitochondrial;cDNA FLJ57418, highly similar to Short/branched chain specific acyl-CoAdehydrogenase, mitochondrial (EC 1.3.99.-);Acyl-Coenzyme A dehydrogenase, short/branched chain;cDNA, FLJ94986, Homo sapiens acyl-Coenzyme A dehydrogenase, short/branched ch…	ACADSB;hCG_1781685;RP11-162A23.1-001	Short/branched chain specific acyl-CoA dehydrogenase, mitochondrial	P45954;B4DQ51;Q5SQN6	1	3	1	3	1	3	1	47.485	432	1.6403e-41	1.2949	1.4653	8.6983	5				0	13643000	5494300	8148700	0	0	0
IPI00170429;IPI00402205	IPI00170429;IPI00402205	2;2	2-oxoglutarate and iron-dependent oxygenase domain-containing protein 1;Termination and polyadenylation 1 homolog;cDNA FLJ54250	KIAA1612;OGFOD1;TPA1	Isoform 1 of 2-oxoglutarate and iron-dependent oxygenase domain-containing protein 1;Isoform 2 of 2-oxoglutarate and iron-dependent oxygenase domain-containing protein 1	Q8N543-1;Q8N543;B4E360;Q8N543-2	2	2	2	2	2	2	2	63.245	542	6.864e-50	0.5145	0.62128	8.5479	5	1.6678	1.9871	9.4721	4	5596300	3896900	1699400	4643000	1819300	2823700
IPI00643720;IPI00921408;IPI00921283	IPI00643720;IPI00921408;IPI00921283	4;4;4	2-oxoglutarate dehydrogenase complex component E1-like;2-oxoglutarate dehydrogenase-like, mitochondrial;Alpha-ketoglutarate dehydrogenase-like;cDNA FLJ55334, highly similar to Homo sapiens oxoglutarate dehydrogenase-like (OGDHL), mRNA;cDNA FLJ61528, highly similar to Homo sapiens oxoglutarate dehydrogenase-like (OGDHL), mRNA	KIAA1290;OGDHL	2-oxoglutarate dehydrogenase-like, mitochondrial;2-oxoglutarate dehydrogenase-like, mitochondrial isoform b;2-oxoglutarate dehydrogenase-like, mitochondrial isoform c	Q9ULD0;B4DKG2;B4E193	3	2	3	1	0	1	0	114.48	1010	2.0011e-57				1				0	2956200	1471300	1484900	0	0	0
IPI00420108;IPI00384122;IPI00384016;IPI00033034	IPI00420108;IPI00384122;IPI00384016;IPI00033034	6;4;4;3	2-oxoglutarate dehydrogenase complex component E2;Dihydrolipoamide succinyltransferase component of 2-oxoglutarate dehydrogenase complex;Dihydrolipoyllysine-residue succinyltransferase component of 2-oxoglutarate dehydrogenase complex, mitochondrial;E2K;cDNA FLJ55035, highly similar to Dihydrolipoyllysine-residue succinyltransferase component of 2- oxoglutarate dehydrogenase complex, mitochondria…	DLST;DLTS;hCG_22359;DLSTP;E2k	Dihydrolipoyllysine-residue succinyltransferase component of 2-oxoglutarate dehydrogenase complex, mitochondrial;cDNA FLJ55034, highly similar to Dihydrolipoyllysine-residue succinyltransferase component of 2- oxoglutarate dehydrogenase complex, mitochondr	P36957;B7Z6J1;B7ZAZ8;Q6IBS5;B7Z5W8;Q86TQ8;Q86TW7;Q6LEQ7;Q86SW4;Q16187	4	6	4	6	4	6	4	48.729	453	2.9438e-56	0.8864	1.0259	22.379	10	0.57659	0.77416	11.446	10	25632000	11770000	13861000	5882900	2881100	3001800
IPI00465248;IPI00759806;IPI00909595	IPI00465248;IPI00759806	37;28;1	2-phospho-D-glycerate hydro-lyase;Alpha-enolase;C-myc promoter-binding protein;Enolase 1;MBP-1;MPB-1;Non-neural enolase;Phosphopyruvate hydratase;Plasminogen-binding protein;Enolase	ENO1;ENO1L1;MBPB1;MPB1	Isoform alpha-enolase of Alpha-enolase;Isoform MBP-1 of Alpha-enolase	P06733-1;P06733;A4QMW8;A4UCS8;Q96GV1;Q9BT62;P06733-2	3	35	34	35	34	32	31	47.168	434	0	1.1746	1.2618	41.139	232	0.65883	0.93444	15.048	274	3343400000	1486400000	1857000000	3256500000	1873600000	1382900000
IPI00218474;IPI00909949;IPI00942494	IPI00218474;IPI00909949;IPI00942494	4;4;4	2-phospho-D-glycerate hydro-lyase;Beta-enolase;Enolase 3;Muscle-specific enolase;Skeletal muscle enolase;Enolase	ENO3;hCG_32693	Isoform 1 of Beta-enolase;Isoform 2 of Beta-enolase;Isoform 3 of Beta-enolase	P13929-1;P13929;D3DTL2;D3DTL4;P13929-2;Q9NPL4;P13929-3	3	4	4	1	1	1	1	46.931	434	5.7451e-281				1				1	22485000	8757700	13728000	3240300	1886800	1353500
IPI00216171;IPI00791564;IPI00792715;IPI00790892	IPI00216171;IPI00791564;IPI00792715	9;9;7;2	2-phospho-D-glycerate hydro-lyase;Enolase 2;Gamma-enolase;Neural enolase;Neuron-specific enolase;Enolase	ENO2;hCG_25937	Gamma-enolase;Enolase;37 kDa protein	P09104;A8K3B0;Q6FHV6;B7Z2X9	4	8	7	5	4	5	4	47.268	434	0	0.53823	0.58973	10.859	6	1.0252	1.4013	15.927	8	10511000	6647400	3864000	10096000	4695700	5400600
IPI00410215;IPI00953320;IPI00410214;IPI00910437	IPI00410215;IPI00953320;IPI00410214;IPI00910437	8;8;8;8	3'(2'),5'-bisphosphate nucleotidase 1;Bisphosphate 3'-nucleotidase 1;PAP-inositol-1,4-phosphatase;Putative uncharacterized protein BPNT1;cDNA FLJ52203, highly similar to 3'(2'),5'-bisphosphate nucleotidase 1 (EC 3.1.3.7);cDNA, FLJ78861, highly similar to 3'(2'),5'-bisphosphate nucleotidase 1 (EC 3.1.3.7);3'(2'), 5'-bisphosphate nucleotidase 1, isoform CRA_a;cDNA FLJ52417, highly similar to 3'(2')…	BPNT1;hCG_25739	Isoform 2 of 3'(2'),5'-bisphosphate nucleotidase 1;Uncharacterized protein;Isoform 1 of 3'(2'),5'-bisphosphate nucleotidase 1;cDNA FLJ52417, highly similar to 3'(2'),5'-bisphosphate nucleotidase 1	O95861-2;O95861;A6NF51;C9JI50;O95861-1;B4DPS5;B7Z9J7;D3DTA9;B4DUS9	4	8	7	8	7	8	7	35.744	325	1.9538e-274	1.1765	1.4574	13.053	20	0.61551	0.75354	11.82	15	28454000	12322000	16132000	27454000	17558000	9895700
IPI00300567;IPI00398758	IPI00300567;IPI00398758	9;7	3,2-trans-enoyl-CoA isomerase, mitochondrial;Delta(3),Delta(2)-enoyl-CoA isomerase;Dodecenoyl-CoA isomerase;DCI protein;Dodecenoyl-Coenzyme A delta isomerase (3,2 trans-enoyl-Coenzyme A isomerase), isoform CRA_a	DCI;hCG_41028	Isoform 1 of 3,2-trans-enoyl-CoA isomerase, mitochondrial;Isoform 2 of 3,2-trans-enoyl-CoA isomerase, mitochondrial	P42126-1;P42126;Q96DC0;P42126-2	2	6	9	6	9	6	9	32.816	302	7.2998e-302	0.56838	0.6486	10.999	22	1.3966	1.7848	12.061	38	90945000	56966000	33980000	186600000	72712000	113890000
IPI00472442;IPI00016832;IPI00871889;IPI00910408;IPI00910833	IPI00472442;IPI00016832;IPI00871889;IPI00910408;IPI00910833	13;13;13;7;7	30 kDa prosomal protein;Macropain subunit C2;Multicatalytic endopeptidase complex subunit C2;Proteasome component C2;Proteasome nu chain;Proteasome subunit alpha type-1;Proteasome subunit alpha type	HC2;NU;PROS30;PSC2;PSMA1	Isoform Long of Proteasome subunit alpha type-1;Isoform Short of Proteasome subunit alpha type-1;Proteasome subunit alpha type;Proteasome subunit alpha type;proteasome subunit alpha type-1 isoform 3	P25786-2;P25786;P25786-1;Q53YE8;B4DEV8;B4E0X6	5	10	13	10	13	10	13	30.239	269	1.6287e-237	0.86512	1.023	12.629	36	0.92486	1.1275	13.334	56	118310000	61026000	57279000	248370000	106400000	141970000
IPI00782992;IPI00785023;IPI00784560	IPI00782992	14;6;1	300 kDa nuclear matrix antigen;Serine/arginine repetitive matrix protein 2;Serine/arginine-rich splicing factor-related nuclear matrix protein of 300 kDa;Splicing coactivator subunit SRm300;Tax-responsive enhancer element-binding protein 803;SRRM2 protein;Serine/arginine repetitive matrix 2, isoform CRA_a;KIAA0324	HSPC075;KIAA0324;SRL300;SRM300;SRRM2;hCG_15616	Isoform 1 of Serine/arginine repetitive matrix protein 2	Q9UQ35-1;Q9UQ35;A0AUK8;D3DU97;O60382	3	13	2	13	2	13	2	299.61	2752	4.8121e-150	0.88235	1.0901	19.886	11				1	54448000	26358000	28090000	1836900	884360	952530
IPI00025039;IPI00235647	IPI00025039	9;1	34 kDa nucleolar scleroderma antigen;rRNA 2'-O-methyltransferase fibrillarin;cDNA FLJ56738, highly similar to Fibrillarin;FBL protein;Putative uncharacterized protein	FBL;FIB1;FLRN	rRNA 2'-O-methyltransferase fibrillarin	P22087;B4DLD4;Q96BS4	2	8	8	8	8	8	8	33.784	321	9.8758e-164	0.67848	0.85739	14.477	45	1.3802	1.6747	15.068	49	138860000	79794000	59068000	252740000	103310000	149420000
IPI00032823;IPI00642493;IPI00552556;IPI00552886	IPI00032823;IPI00642493;IPI00552556;IPI00552886	7;5;5;5	3'-5' exoribonuclease CSL4 homolog;Exosome component 1;Exosomal core protein CSL4	CGI-108;CSL4;EXOSC1;RP11-452K12.9;RP11-452K12.9-009;RP11-452K12.9-008;RP11-452K12.9-004	3'-5' exoribonuclease CSL4 homolog;Exosomal core protein CSL4;Exosomal core protein CSL4;Exosomal core protein CSL4	Q9Y3B2;B1AMU4;B1AMU3;B1AMU7	4	7	4	7	4	7	4	21.452	195	1.3937e-70	0.94369	1.0574	11.988	19	0.99169	1.3259	7.8891	8	39463000	19487000	19976000	7719500	4020100	3699500
IPI00465431;IPI00956684	IPI00465431	11;3	35 kDa lectin;Carbohydrate-binding protein 35;Galactose-specific lectin 3;Galactoside-binding protein;Galectin-3;IgE-binding protein;L-31;Laminin-binding protein;Lectin L-29;Mac-2 antigen;LGALS3 protein variant;LGALS3 protein;Lectin, galactoside-binding, soluble, 3;Full-length cDNA clone CS0DI041YE05 of Placenta of Homo sapiens (human)	LGALS3;MAC2	Galectin-3	P17931;Q59FR8;Q6FGL0;Q6NVH9;Q86TY5	2	11	10	11	10	11	10	26.152	250	5.7654e-206	2.1722	2.5014	18.15	85	0.38958	0.50394	13.15	96	780760000	243020000	537740000	1173300000	828040000	345270000
IPI00329650;IPI00916892;IPI00550291;IPI00927491;IPI00927087	IPI00329650;IPI00916892;IPI00550291;IPI00927491;IPI00927087	2;2;1;1;1	35 kDa nucleoporin;Mitotic phosphoprotein 44;Nuclear pore complex protein Nup53;Nucleoporin Nup35;Nucleoporin NUP53;cDNA FLJ76613, highly similar to Homo sapiens nucleoporin 35kDa (NUP35), transcript variant 1, mRNA;cDNA FLJ60753, highly similar to Nucleoporin NUP53;cDNA FLJ57668, highly similar to Nucleoporin NUP53;cDNA FLJ76599, highly similar to Homo sapiens nucleoporin 35kDa (NUP35), transcri…	MP44;NUP35;NUP53	Nucleoporin NUP53;cDNA FLJ57668, highly similar to Nucleoporin NUP53;cDNA FLJ76599, highly similar to Homo sapiens nucleoporin 35kDa (NUP35), transcript variant 2, mRNA;14 kDa protein;Uncharacterized protein	Q8NFH5;A8K3Z5;B4DP57;B4DYB4;A8K0N6;C9IYQ7	5	2	2	2	2	2	2	34.773	326	2.0398e-15	1.1665	1.4478	9.3548	3	0.49738	0.60845	20.286	3	3136200	1114800	2021400	2095800	1326300	769550
IPI00942141;IPI00291624	IPI00942141;IPI00291624	4;3	35 kDa SR repressor protein;Splicing factor, arginine/serine-rich 13B;Splicing factor, arginine/serine-rich 19;cDNA FLJ41221 fis, clone BRAMY2028914, highly similar to 35 kDa SR repressor protein;Serine-arginine repressor protein (35 kDa), isoform CRA_b	SFRS13B;SFRS19;SRRP35;hCG_1639844;SRrp35	Serine/arginine-rich splicing factor 12;31 kDa protein	Q8WXF0;B3KVR7	2	4	4	1	1	1	1	30.512	261	2.6521e-55	0.72919	0.92827	9.2746	4	0.81462	0.97325	14.473	4	3282700	1735700	1547000	5538700	3015600	2523200
IPI00744711;IPI00894110;IPI00892880;IPI00892520;IPI00893252;IPI00892680	IPI00744711;IPI00894110	8;7;2;1;1;1	3'-5' RNA exonuclease OLD35;PNPase old-35;Polynucleotide phosphorylase 1;Polynucleotide phosphorylase-like protein;Polyribonucleotide nucleotidyltransferase 1, mitochondrial	PNPASE;PNPT1	Polyribonucleotide nucleotidyltransferase 1, mitochondrial;59 kDa protein	Q8TCS8	6	3	8	3	8	3	8	85.95	783	2.5605e-32	0.37577	0.49409	16.616	4	1.583	1.9428	21.447	13	2115300	1381700	733590	15720000	5412300	10307000
IPI00221325;IPI00915960;IPI00916646;IPI00921207;IPI00938417;IPI00654810;IPI00470913;IPI00942933;IPI00888992;IPI00941935;IPI00916867;IPI00915967;IPI00100787;IPI00956752;IPI00917371;IPI00915854;IPI00916333	IPI00221325;IPI00915960;IPI00916646	16;12;8;3;3;2;2;2;2;1;1;1;1;1;1;1;1	358 kDa nucleoporin;E3 SUMO-protein ligase RanBP2;Nuclear pore complex protein Nup358;Nucleoporin Nup358;p270;Ran-binding protein 2;Ran binding protein;HCG1994636, isoform CRA_b;Transformation-related protein 2;Transformation-related protein 1	NUP358;RANBP2;hCG_1994636	E3 SUMO-protein ligase RanBP2;HCG1994636, isoform CRA_b;169 kDa protein	P49792;Q13073;D3DX73;Q5JC45;Q5JC46	17	10	13	10	13	9	11	358.2	3224	1.3432e-135	1.0349	1.1047	21.82	14	0.81111	1.0557	10.058	13	31979000	15290000	16689000	25272000	13013000	12258000
IPI00024095;IPI00745868;IPI00964070;IPI00966427;IPI00966703;IPI00964340;IPI00965251	IPI00024095;IPI00745868;IPI00964070;IPI00966427	17;16;13;9;6;5;4	35-alpha calcimedin;Annexin A3;Annexin III;Annexin-3;Inositol 1,2-cyclic phosphate 2-phosphohydrolase;Lipocortin III;Placental anticoagulant protein III	ANX3;ANXA3	Annexin A3;36 kDa protein;Uncharacterized protein;Uncharacterized protein	P12429;D6RA82;D6RFG5	7	13	16	13	16	13	16	36.375	323	4.0434e-148	0.99475	1.1783	19.041	20	0.68263	0.84447	12.231	37	37045000	17474000	19571000	145890000	81383000	64512000
IPI00793199;IPI00872780	IPI00793199;IPI00872780	23;23	35-beta calcimedin;Annexin A4;Annexin IV;Annexin-4;Carbohydrate-binding protein p33/p41;Chromobindin-4;Endonexin I;Lipocortin IV;P32.5;Placental anticoagulant protein II;PP4-X;Protein II;cDNA FLJ52218, highly similar to Annexin A4;cDNA FLJ52120, highly similar to Annexin A4;ANXA4 protein;cDNA, FLJ96576, Homo sapiens annexin A4 (ANXA4), mRNA;Proliferation-inducing protein 28;Putative uncharacteriz…	ANX4;ANXA4;hCG_39482;PIG28;DKFZp686H02120	annexin A4;cDNA FLJ51794, highly similar to Annexin A4	P09525;B4DDF9;B4DE02;Q6LES2;B4DDZ4;B4E1S2;Q59FK3;Q6MZI0;Q6P452	2	18	21	18	21	18	21	36.085	321	0	1.9233	2.4274	22.769	54	0.35474	0.4357	13.441	87	288810000	90455000	198350000	802020000	574160000	227850000
IPI00413108;IPI00553164;IPI00927101;IPI00847766;IPI00793137;IPI00411639;IPI00790580;IPI00798361;IPI00793905;IPI00745789;IPI00797642;IPI00946437;IPI00952784;IPI00868885;IPI00871515;IPI00795137	IPI00413108;IPI00553164;IPI00927101;IPI00847766;IPI00793137;IPI00411639;IPI00790580;IPI00798361;IPI00793905	16;16;16;14;12;12;11;10;8;6;3;3;3;2;1;1	37 kDa laminin receptor precursor;37/67 kDa laminin receptor;40S ribosomal protein SA;67 kDa laminin receptor;Colon carcinoma laminin-binding protein;Laminin receptor 1;Laminin-binding protein precursor p40;Multidrug resistance-associated protein MGr1-Ag;NEM/1CHD4;Putative uncharacterized protein RPSA;Putative uncharacterized protein ENSP00000346598;Laminin receptor-like protein LAMRL5	LAMBR;LAMR1;RPSA;LAMR1P15	33 kDa protein;40S ribosomal protein SA;Uncharacterized protein;Similar to Laminin receptor;Uncharacterized protein;Laminin receptor-like protein LAMRL5;16 kDa protein;17 kDa protein;24 kDa protein	P08865;C9J9K3;A6NE09;Q96RS2	16	14	16	14	16	12	14	33.313	300	0	1.0193	1.1815	13.655	106	0.74865	1.0218	16.342	125	1608800000	761380000	847410000	2610300000	1441400000	1169000000
IPI00797603;IPI00291578;IPI00924809;IPI00925025;IPI00925704;IPI00925457;IPI00925241	IPI00797603;IPI00291578;IPI00924809;IPI00925025;IPI00925704	6;6;5;3;3;2;2	39 kDa phosphoribosypyrophosphate synthase-associated protein;Phosphoribosyl pyrophosphate synthase-associated protein 1;cDNA FLJ57408, highly similar to Phosphoribosyl pyrophosphatesynthetase-associated protein 1;Putative uncharacterized protein PRPSAP1	PRPSAP1	Isoform 2 of Phosphoribosyl pyrophosphate synthase-associated protein 1;Isoform 1 of Phosphoribosyl pyrophosphate synthase-associated protein 1;cDNA FLJ57408, highly similar to Phosphoribosyl pyrophosphatesynthetase-associated protein 1;Uncharacterized pro	Q14558-2;Q14558;Q14558-1;B4DP31;C9J168;C9JUN4	7	3	6	3	6	3	6	42.467	385	1.1504e-42	1.0721	1.2259	16.122	12	0.77049	0.93758	8.3138	13	16794000	7809500	8984100	24539000	13175000	11364000
CON__Q04695;IPI00450768;IPI00791852;IPI00240503;IPI00798387;IPI00180956;IPI00829790;IPI00794047	CON__Q04695;IPI00450768;IPI00791852	30;30;21;11;11;9;9;8	39.1;Cytokeratin-17;Keratin, type I cytoskeletal 17;Keratin-17;Radiated keratinocyte mRNA 266 (keratin-related protein)	KRT17	>Q04695 SWISS-PROT:Q04695 Tax_Id=9606 Gene_Symbol=KRT17 Keratin, type I cytoskeletal 17;Keratin, type I cytoskeletal 17;42 kDa protein	Q04695;Q14666	8	29	18	10	7	3	1	48.105	432	0	0.95974	1.1171	11.734	25	0.66538	0.95673	13.021	26	101020000	54363000	46654000	78141000	44667000	33474000
IPI00007001;IPI00377233;IPI00333848	IPI00007001;IPI00377233;IPI00333848	7;6;5	39S ribosomal protein L11, mitochondrial;Mitochondrial ribosomal protein L11 isoform a variant;Mitochondrial ribosomal protein L11;Mitochondrial ribosomal protein L11, isoform CRA_f;Mitochondrial ribosomal protein L11, isoform CRA_c;Putative uncharacterized protein MRPL11	CGI-113;MRPL11;hCG_2017204	39S ribosomal protein L11, mitochondrial;39S ribosomal protein L11, mitochondrial isoform b;39S ribosomal protein L11, mitochondrial isoform c	Q9Y3B7;Q53G19;Q32P46;A6NLT0	3	7	3	7	3	7	3	20.683	192	1.0494e-150	1.0844	1.2938	15.637	10	0.63389	0.89909	10.199	4	44265000	19148000	25116000	12217000	6940800	5276200
IPI00005537;IPI00386010	IPI00005537	6;1	39S ribosomal protein L12, mitochondrial;5c5-2;cDNA FLJ60124, highly similar to Mitochondrial dicarboxylate carrier;Mitochondrial ribosomal protein L7/L12	MRPL12;RPML12;MRPL7/L12	cDNA FLJ60124, highly similar to Mitochondrial dicarboxylate carrier	P52815;B4DLN1;Q96Q74	2	5	4	5	4	5	4	48.099	442	2.3168e-57	1.2435	1.3548	11.814	7	0.64461	0.88978	14.202	6	27329000	11785000	15544000	16298000	9208600	7089900
REV__IPI00005537	REV__IPI00005537	2	39S ribosomal protein L12, mitochondrial;5c5-2;cDNA FLJ60124, highly similar to Mitochondrial dicarboxylate carrier;Mitochondrial ribosomal protein L7/L12	MRPL12;RPML12;MRPL7/L12	>IPI:IPI00005537.3|SWISS-PROT:P52815|TREMBL:B4DLN1;Q96Q74|ENSEMBL:ENSP00000333837|REFSEQ:NP_002940|H-INV:HIT000030814|VEGA:OTTHUMP00000183333 Tax_Id=9606 Gene_Symbol=MRPL12 cDNA FLJ60124, highly similar to Mitochondrial dicarboxylate carrier	P52815;B4DLN1;Q96Q74	1	2	1	2	1	2	1	48.099	442	0.20509	0.76403	0.91635	12.334	4				0	11586000	6272100	5314100	0	0	0
IPI00022403;IPI00792439	IPI00022403;IPI00792439	3;3	39S ribosomal protein L13, mitochondrial	MRPL13	39S ribosomal protein L13, mitochondrial;18 kDa protein	Q9BYD1	2	0	3	0	3	0	3	20.692	178	2.7048e-10				0	0.5737	0.78594	14.173	3	0	0	0	4690800	2907200	1783600
IPI00418290	IPI00418290	2	39S ribosomal protein L14, mitochondrial;39S ribosomal protein L32, mitochondrial	MRPL14;MRPL32;RPML32	39S ribosomal protein L14, mitochondrial	Q6P1L8	1	2	0	2	0	2	0	15.947	145	4.9299e-51				2				0	1639000	821850	817120	0	0	0
IPI00027096	IPI00027096	3	39S ribosomal protein L15, mitochondrial;39S ribosomal protein L19, mitochondrial;cDNA FLJ76832, highly similar to Homo sapiens mitochondrial ribosomal protein L19 (MRPL19), mRNA;cDNA FLJ57115, highly similar to 39S ribosomal protein L19, mitochondrial	KIAA0104;MRPL15;MRPL19	39S ribosomal protein L19, mitochondrial	P49406;A8K5D5;B4DIG4	1	3	2	3	2	3	2	33.535	292	3.2286e-05	1.0999	1.2844	13.826	4	0.6305	0.76655	11.926	5	3633400	1605600	2027900	19501000	11725000	7775800
IPI00023086	IPI00023086	3	39S ribosomal protein L15, mitochondrial;cDNA, FLJ93269, highly similar to Homo sapiens mitochondrial ribosomal protein L15 (MRPL15), nuclear gene encoding mitochondrial protein, mRNA	HSPC145;MRPL15	39S ribosomal protein L15, mitochondrial	Q9P015;B2R739	1	1	3	1	3	1	3	33.419	296	2.5516e-06				0	0.82134	1.0552	10.578	5	0	0	0	6926700	3262100	3664600
IPI00160421	IPI00160421	4	39S ribosomal protein L18, mitochondrial;cDNA FLJ76688, highly similar to Homo sapiens HSPC071 mRNA;Mitochondrial ribosomal protein L18, isoform CRA_b	HSPC071;MRPL18;hCG_34030	39S ribosomal protein L18, mitochondrial	Q9H0U6;A8K9D2	1	4	2	4	2	4	2	20.576	180	1.0195e-08	1.0099	1.2866	10.828	5	0.723	1.0036	14.375	3	2772700	1278900	1493800	1822600	962130	860490
IPI00172594;IPI00719120;IPI00852855;IPI00658191;IPI00852785;IPI00795147	IPI00172594;IPI00719120;IPI00852855;IPI00658191;IPI00852785;IPI00795147	3;3;2;2;2;2	39S ribosomal protein L28, mitochondrial;Melanoma antigen p15;Melanoma-associated antigen recognized by T lymphocytes;Mitochondrial ribosomal protein L28, isoform CRA_a;MRPL28 protein;Mitochondrial ribosomal protein L28	MAAT1;MRPL28;hCG_1745299;Z97634.1-001;Z97634.1-010;Z97634.1-009;Z97634.1-011	39S ribosomal protein L28, mitochondrial;Mitochondrial ribosomal protein L28;Mitochondrial ribosomal protein L28;Mitochondrial ribosomal protein L28;Mitochondrial ribosomal protein L28;21 kDa protein	Q13084;D3DU46;Q6FHK1;Q4TT38;A2IDC6;Q4TT37;A2IDC7	6	2	3	2	3	2	3	30.156	256	9.7803e-68	0.97236	1.1272	11.125	3	0.73353	0.9465	12.329	10	1352900	675410	677480	5634100	3059100	2575000
IPI00099871;IPI00852745	IPI00099871;IPI00852745	7;7	39S ribosomal protein L40, mitochondrial;Nuclear localization signal-containing protein deleted in velocardiofacial syndrome;Up-regulated in metastasis	MRPL40;NLVCF;URIM	39S ribosomal protein L40, mitochondrial;20 kDa protein	Q9NQ50	2	6	6	6	6	6	6	24.49	206	7.1999e-105	0.71989	0.84064	15.323	11	0.81276	1.1099	13.971	11	22926000	12311000	10616000	23365000	11923000	11442000
IPI00030820;IPI00794978;IPI00375687	IPI00030820;IPI00794978;IPI00375687	2;2;1	39S ribosomal protein L47, mitochondrial;Nasopharyngeal carcinoma metastasis-related protein 1	CGI-204;MRPL47;NCM1	Isoform 1 of 39S ribosomal protein L47, mitochondrial;Isoform 2 of 39S ribosomal protein L47, mitochondrial;Isoform 3 of 39S ribosomal protein L47, mitochondrial	Q9HD33-1;Q9HD33;Q9HD33-2;Q9HD33-3	3	1	2	1	2	1	2	29.45	250	2.7142e-05				0	0.62833	0.88372	20.992	3	0	0	0	4655500	2811300	1844200
IPI00293564;IPI00514742;IPI00908707;IPI00966379	IPI00293564;IPI00514742	5;4;2;1	3-hydroxy-3-methylglutarate-CoA lyase;Hydroxymethylglutaryl-CoA lyase, mitochondrial;3-hydroxymethyl-3-methylglutaryl-Coenzyme A lyase;3-hydroxymethyl-3-methylglutaryl-Coenzyme A lyase (Hydroxymethylglutaricaciduria), isoform CRA_b;cDNA FLJ16378 fis, clone TKIDN2016399, highly similar to Hydroxymethylglutaryl-CoA lyase, mitochondrial (EC 4.1.3.4);3-hydroxymethyl-3-methylglutaryl-Coenzyme A lyase …	HMGCL;hCG_37683;RP5-886K2.8-001	Hydroxymethylglutaryl-CoA lyase, mitochondrial;Uncharacterized protein	P35914;B1AK13;Q6IBC0;A6NMQ0	4	2	5	2	5	2	5	34.36	325	3.9555e-22				2	0.50071	0.63114	8.0292	7	1754900	661250	1093700	9944300	6104100	3840300
IPI00008475;IPI00008934;IPI00945760;IPI00956392	IPI00008475	5;2;2;2	3-hydroxy-3-methylglutaryl coenzyme A synthase;Hydroxymethylglutaryl-CoA synthase, cytoplasmic;3-hydroxy-3-methylglutaryl-Coenzyme A synthase 1 (Soluble);cDNA FLJ38173 fis, clone FCBBF1000053, highly similar to HYDROXYMETHYLGLUTARYL-COA SYNTHASE, CYTOPLASMIC	HMGCS;HMGCS1	Hydroxymethylglutaryl-CoA synthase, cytoplasmic	Q01581;Q5XJ04;Q8N995	4	5	3	5	3	5	3	57.293	520	1.8637e-98	0.31429	0.35889	14.281	7	3.396	4.4002	9.5195	4	37010000	27738000	9272000	22450000	4778300	17671000
IPI00013860;IPI00879284;IPI00915850	IPI00013860	3;1;1	3-hydroxyisobutyrate dehydrogenase, mitochondrial;3'-hydroxyisobutyrate dehydrogenase;3-hydroxyisobutyrate dehydrogenase;3-hydroxyisobutyrate dehydrogenase, isoform CRA_a;cDNA, FLJ96784, Homo sapiens 3-hydroxyisobutyrate dehydrogenase (HIBADH), mRNA;NS5ATP1	HIBADH;hCG_39034;NS5ATP1;tcag7.211	3-hydroxyisobutyrate dehydrogenase, mitochondrial	P31937;Q546Z2	3	3	3	3	3	3	3	35.329	336	4.1276e-67	0.58571	0.69667	14.388	11	1.1532	1.4412	11.203	13	22978000	14433000	8544500	64823000	28809000	36014000
IPI00419802;IPI00377161;IPI00915760;IPI00871204;IPI00916098;IPI00916207;IPI00916393;IPI00915922;IPI00916939	IPI00419802;IPI00377161;IPI00915760	13;11;7;4;3;3;2;1;1	3-hydroxyisobutyryl-CoA hydrolase, mitochondrial;3-hydroxyisobutyryl-coenzyme A hydrolase;3-hydroxyisobutyryl-Coenzyme A hydrolase, isoform CRA_a;Putative uncharacterized protein HIBCH	HIBCH;hCG_24795	Isoform 1 of 3-hydroxyisobutyryl-CoA hydrolase, mitochondrial;Isoform 2 of 3-hydroxyisobutyryl-CoA hydrolase, mitochondrial;Uncharacterized protein	Q6NVY1-1;Q6NVY1;D3DPI4;Q6NVY1-2;B8ZZZ0	9	10	11	10	11	10	11	43.482	386	1.8975e-182	4.4972	5.5901	45.97	14	0.12266	0.14879	34.816	11	56192000	6633700	49558000	63602000	58130000	5472200
IPI00001539;IPI00873829	IPI00001539;IPI00873829	6;6	3-ketoacyl-CoA thiolase, mitochondrial;Acetyl-CoA acyltransferase;Beta-ketothiolase;Mitochondrial 3-oxoacyl-CoA thiolase;T1;cDNA, FLJ95265, highly similar to Homo sapiens acetyl-Coenzyme A acyltransferase 2 (mitochondrial 3-oxoacyl-Coenzyme A thiolase) (ACAA2), nuclear gene encoding mitochondrial protein, mRNA;cDNA FLJ30111 fis, clone BNGH42000360, highly similar to 3-ketoacyl-CoA thiolase, mitoc…	ACAA2	3-ketoacyl-CoA thiolase, mitochondrial;42 kDa protein	P42765;B2RB23;B3KNP8	2	4	6	4	6	4	6	41.924	397	2.5329e-141	1.7765	2.0287	23.796	5	0.42832	0.61321	34.476	11	10782000	3870800	6911100	21541000	15464000	6077300
IPI00012828;IPI00926442;IPI00927496;IPI00303933;IPI00790196;IPI00926669;IPI00796781;IPI00011522;IPI00793428	IPI00012828;IPI00926442;IPI00927496;IPI00303933;IPI00790196	3;3;2;2;2;1;1;1;1	3-ketoacyl-CoA thiolase, peroxisomal;Acetyl-CoA acyltransferase;Beta-ketothiolase;Peroxisomal 3-oxoacyl-CoA thiolase;cDNA FLJ55549, highly similar to 3-ketoacyl-CoA thiolase, peroxisomal (EC 2.3.1.16);3-oxoacyl-CoA thiolase;Putative uncharacterized protein ACAA1;ACAA1 protein;cDNA FLJ61196, highly similar to 3-ketoacyl-CoA thiolase, peroxisomal (EC 2.3.1.16)	ACAA;ACAA1;PTHIO	3-ketoacyl-CoA thiolase, peroxisomal;Protein;Uncharacterized protein;3-ketoacyl-CoA thiolase, peroxisomal isoform b;cDNA FLJ61196, highly similar to 3-ketoacyl-CoA thiolase, peroxisomal	P09110;B4DEN6;Q8NCW8;C9JDE9;Q96CA6;B4E072	9	2	2	2	2	2	1	44.292	424	1.4235e-06				2				2	1488200	636630	851530	2653500	1677300	976200
IPI00022793;IPI00893108;IPI00969375;IPI00893995;IPI00893587;IPI00383695;IPI00893867	IPI00022793;IPI00893108;IPI00969375;IPI00893995;IPI00893587	7;6;5;4;4;1;1	3-ketoacyl-CoA thiolase;Acetyl-CoA acyltransferase;Beta-ketothiolase;TP-beta;Trifunctional enzyme subunit beta, mitochondrial;cDNA FLJ59448, highly similar to Trifunctional enzyme subunit beta, mitochondrial;cDNA FLJ55769, highly similar to Trifunctional enzyme subunit beta, mitochondrial;cDNA FLJ56214, highly similar to Trifunctional enzyme subunit beta, mitochondrial;Putative uncharacterized pr…	HADHB;MSTP029	Trifunctional enzyme subunit beta, mitochondrial;Uncharacterized protein;Hydroxyacyl-Coenzyme A dehydrogenase/3-ketoacyl-Coenzyme A thiolase/enoyl-Coenzyme A hydratase (Trifunctional protein), beta subunit, isoform CRA_b;Uncharacterized protein;Uncharacter	P55084;B4DDC9;B4DY96;B4E2W0;B5MD38;D6W539;C9JE81;C9JEY0	7	4	7	4	7	4	7	51.294	474	2.6071e-27	0.80287	0.93009	24.08	10	0.99302	1.4151	18.245	14	28593000	14764000	13829000	55424000	25516000	29909000
IPI00024580;IPI00792499;IPI00945529;IPI00789136	IPI00024580;IPI00792499;IPI00945529	8;8;7;3	3-methylcrotonyl-CoA carboxylase 1;3-methylcrotonyl-CoA carboxylase biotin-containing subunit;3-methylcrotonyl-CoA:carbon dioxide ligase subunit alpha;Methylcrotonoyl-CoA carboxylase subunit alpha, mitochondrial;Putative uncharacterized protein DKFZp686B20267;cDNA FLJ54709, highly similar to Methylcrotonoyl-CoA carboxylase subunit alpha, mitochondrial (EC 6.4.1.4)	MCCA;MCCC1;DKFZp686B20267	Methylcrotonoyl-CoA carboxylase subunit alpha, mitochondrial;Putative uncharacterized protein DKFZp686B20267;cDNA FLJ54709, highly similar to Methylcrotonoyl-CoA carboxylase subunit alpha, mitochondrial	Q96RQ3;Q68D27;B4DH16	4	7	6	7	6	7	6	80.472	725	9.0574e-49	0.70794	0.89793	6.7379	14	1.1412	1.3281	9.9997	12	41174000	23099000	18075000	40722000	17519000	23204000
IPI00784044;IPI00789428;IPI00967232;IPI00967193;IPI00903225;IPI00968098;IPI00967844;IPI00964187	IPI00784044;IPI00789428;IPI00967232;IPI00967193	7;7;6;6;2;2;1;1	3-methylcrotonyl-CoA carboxylase 2;3-methylcrotonyl-CoA carboxylase non-biotin-containing subunit;3-methylcrotonyl-CoA:carbon dioxide ligase subunit beta;Methylcrotonoyl-CoA carboxylase beta chain, mitochondrial	MCCB;MCCC2	Isoform 1 of Methylcrotonoyl-CoA carboxylase beta chain, mitochondrial;Isoform 2 of Methylcrotonoyl-CoA carboxylase beta chain, mitochondrial;Uncharacterized protein;Uncharacterized protein	Q9HCC0-1;Q9HCC0;Q9HCC0-2;D6R932;D6RD67	8	3	6	3	6	3	6	61.332	563	2.5197e-155	0.67676	0.81613	3.5304	4	1.015	1.228	8.1414	9	4808800	3211900	1596900	12178000	5444800	6733400
IPI00026516;IPI00964493;IPI00967390	IPI00026516;IPI00964493;IPI00967390	2;1;1	3-oxoacid-CoA transferase 1;Somatic-type succinyl-CoA:3-oxoacid-CoA-transferase;Succinyl-CoA:3-ketoacid-coenzyme A transferase 1, mitochondrial;Succinyl-CoA:3-ketoacid CoA transferase;cDNA, FLJ92639, highly similar to Homo sapiens 3-oxoacid CoA transferase (OXCT), nuclear geneencoding mitochondrial protein, mRNA;OXCT protein;cDNA FLJ51747, highly similar to Succinyl-CoA:3-ketoacid-coenzyme A tran…	OXCT;OXCT1;SCOT	Succinyl-CoA:3-ketoacid-coenzyme A transferase 1, mitochondrial;cDNA FLJ51747, highly similar to Succinyl-CoA:3-ketoacid-coenzyme A transferase1, mitochondrial;cDNA, FLJ78801, highly similar to Succinyl-CoA:3-ketoacid-coenzyme A transferase1, mitochondrial	P55809;A1E286;B2R5V2;Q6IAV5;B7Z609;B7Z528	3	1	2	1	2	1	2	56.157	520	3.7294e-189				0				1	0	0	0	2211100	961890	1249200
IPI00011619	IPI00011619	2	3'-phosphoadenosine-5'-phosphosulfate synthase;Adenosine-5'-phosphosulfate 3'-phosphotransferase;Adenylylsulfate 3'-phosphotransferase;Adenylyl-sulfate kinase;APS kinase;ATP-sulfurylase;Bifunctional 3'-phosphoadenosine 5'-phosphosulfate synthase 1;Sulfate adenylate transferase;Sulfate adenylyltransferase;Sulfurylase kinase 1;PAPSS1 protein;Putative uncharacterized protein PAPSS1;3'-phosphoadenosi…	ATPSK1;PAPSS;PAPSS1;hCG_20920	Bifunctional 3'-phosphoadenosine 5'-phosphosulfate synthase 1	O43252;Q05BW9;Q4W5F0;Q4W5H3;Q6IAX6	1	2	0	2	0	2	0	70.832	624	9.8404e-26				2				0	2754700	1610200	1144600	0	0	0
IPI00220873;IPI00940970;IPI00030009;IPI00941787	IPI00220873;IPI00940970;IPI00030009	4;4;4;1	3'-phosphoadenosine-5'-phosphosulfate synthase;Adenosine-5'-phosphosulfate 3'-phosphotransferase;Adenylylsulfate 3'-phosphotransferase;Adenylyl-sulfate kinase;APS kinase;ATP-sulfurylase;Bifunctional 3'-phosphoadenosine 5'-phosphosulfate synthase 2;Sulfate adenylate transferase;Sulfate adenylyltransferase;Sulfurylase kinase 2;cDNA FLJ53931, highly similar to Bifunctional 3'-phosphoadenosine5'-phos…	ATPSK2;PAPSS2;hCG_23331;RP11-77F13.2-001	Isoform B of Bifunctional 3'-phosphoadenosine 5'-phosphosulfate synthase 2;70 kDa protein;Isoform A of Bifunctional 3'-phosphoadenosine 5'-phosphosulfate synthase 2	O95340-2;O95340;B4DWB5;O95340-1;Q5TB52	4	2	3	2	3	2	3	69.97	619	4.2084e-98	0.52693	0.65437	28.453	4	1.6942	1.95	11.076	7	3486500	2280200	1206400	3694300	1312800	2381500
IPI00003921;IPI00218697;IPI00218700;IPI00739613;IPI00791144;IPI00553103;IPI00218698;IPI00218699;IPI00218701	IPI00003921;IPI00218697;IPI00218700;IPI00739613;IPI00791144;IPI00553103;IPI00218698;IPI00218699;IPI00218701	2;2;2;2;2;1;1;1;1	4.1R;Band 4.1;EPB4.1;Protein 4.1;EPB41 protein;Protein 4.1 variant;cDNA FLJ50645;Putative uncharacterized protein EPB41;cDNA FLJ50624;Erythrocyte membrane protein band 4.1 (Elliptocytosis 1, RH-linked), isoform CRA_d;Erythrocyte membrane protein band 4.1 (Elliptocytosis 1, RH-linked), isoform CRA_b	E41P;EPB41;hCG_23375	Isoform 1 of Protein 4.1;Isoform 2 of Protein 4.1;Isoform 5 of Protein 4.1;cDNA FLJ50645;EPB41 protein;protein 4.1 isoform 3;Isoform 3 of Protein 4.1;Isoform 4 of Protein 4.1;Isoform 6 of Protein 4.1	P11171-1;P11171;P11171-2;Q1WWM3;Q59F12;P11171-5;B7Z627;Q29RX4;Q4VB87;P11171-7;C9JTS2;P11171-3;B7Z5L2;D3DPM9;Q4VB86;P11171-4;D3DPN0;P11171-6	9	2	1	2	1	2	1	97.016	864	0.001144				2				0	2042300	1117000	925280	0	0	0
IPI00005724;IPI00925884;IPI00927255;IPI00924801;IPI00926882	IPI00005724;IPI00925884;IPI00927255	7;7;5;2;2	40 kDa erythrocyte membrane protein;LanC-like protein 1;cDNA, FLJ92709, highly similar to Homo sapiens LanC lantibiotic synthetase component C-like 1 (bacterial) (LANCL1), mRNA;LanC lantibiotic synthetase component C-like 1 (Bacterial), isoform CRA_a;Putative uncharacterized protein LANCL1;LANCL1 protein;cDNA FLJ51489, highly similar to LanC-like protein 1	GPR69A;LANCL1;hCG_16716	LanC-like protein 1;LANCL1 protein (Fragment);cDNA FLJ51489, highly similar to LanC-like protein 1	O43813;B2R602;Q53TN2;Q6FHH6;B4DGM7	5	7	3	7	3	7	3	45.283	399	1.4409e-24	1.3527	1.5338	16.807	12	0.72595	1.0139	29.732	8	27265000	11254000	16011000	27415000	15112000	12302000
IPI00003927	IPI00003927	3	40 kDa peptidyl-prolyl cis-trans isomerase;Cyclophilin-40;Cyclophilin-related protein;Peptidyl-prolyl cis-trans isomerase D;Rotamase D;Peptidyl-prolyl cis-trans isomerase;PPID protein	CYP40;CYPD;PPID	Peptidyl-prolyl cis-trans isomerase D	Q08752;Q05DH6;Q6FGM6	1	3	2	3	2	3	2	40.763	370	0.0022131	0.74604	0.93275	20.816	6				2	6943000	3937400	3005600	2663700	1305800	1357900
IPI00074587;IPI00412643;IPI00009071;IPI00646643;IPI00386662;IPI00645384;IPI00477946	IPI00074587;IPI00412643;IPI00009071;IPI00646643;IPI00386662;IPI00645384	8;8;8;8;8;8;3	40 kDa SR-repressor protein;FUS-interacting serine-arginine-rich protein 1;Splicing factor SRp38;Splicing factor, arginine/serine-rich 13A;TLS-associated protein with Ser-Arg repeats;TLS-associated serine-arginine protein;cDNA FLJ30749 fis, clone FEBRA2000402, highly similar to FUS-interacting serine-arginine-rich protein 1;cDNA FLJ43846 fis, clone TESTI4006393, highly similar to FUS-interacting …	FUSIP1;FUSIP2;SFRS13A;TASR;RP11-4M23.6-005;RP11-4M23.6-014	Isoform 1 of Serine/arginine-rich splicing factor 10;Isoform 2 of Serine/arginine-rich splicing factor 10;Isoform 3 of Serine/arginine-rich splicing factor 10;FUS interacting protein (Serine/arginine-rich) 1;Isoform 4 of Serine/arginine-rich splicing facto	O75494-1;O75494;B3KNY6;Q53GD7;O75494-2;O75494-3;B4DJP9;Q5JRI3;O75494-4;Q5JRI1	7	8	8	8	8	5	5	31.3	262	2.237e-115	0.67154	0.8324	28.535	56	0.96458	1.247	28.152	44	334290000	196380000	137920000	292020000	141040000	150980000
IPI00008438;IPI00749512;IPI00478810;IPI00025842;IPI00414852;IPI00398673	IPI00008438;IPI00749512;IPI00478810;IPI00025842;IPI00414852	12;11;9;6;6;4	40S ribosomal protein S10;Ribosomal protein S10 variant;Ribosomal protein S10;Putative 40S ribosomal protein S10-like	RPS10;RP11-375E1__A.4-005;RPS10L;RPS10P5	40S ribosomal protein S10;Ribosomal protein S10 variant (Fragment);Ribosomal protein S10;Putative 40S ribosomal protein S10-like;15 kDa protein	P46783;Q59GE4;Q5TZB9;Q9NQ39	6	10	10	10	10	10	10	18.898	165	3.6349e-133	1.0895	1.2471	15.617	22	0.77803	1.001	16.409	25	188830000	86906000	101930000	167990000	94442000	73552000
IPI00025091	IPI00025091	9	40S ribosomal protein S11	RPS11	40S ribosomal protein S11	P62280	1	9	6	9	6	7	5	18.431	158	1.3665e-67	1.2486	1.4365	10.209	17	0.61513	0.7997	39.942	13	140300000	63390000	76907000	93168000	57450000	35718000
IPI00013917	IPI00013917	11	40S ribosomal protein S12	RPS12	40S ribosomal protein S12	P25398	1	9	10	9	10	9	10	14.515	132	0	1.013	1.2027	11.857	17	0.79296	1.0403	13.381	18	57365000	27244000	30121000	83917000	42541000	41375000
IPI00221089	IPI00221089	10	40S ribosomal protein S13	RPS13	40S ribosomal protein S13	P62277	1	10	6	10	6	10	6	17.222	151	6.5245e-145	1.1612	1.365	13.457	19	0.59325	0.78264	20.75	6	109130000	48783000	60347000	62862000	38805000	24058000
IPI00026271;IPI00742191	IPI00026271	7;1	40S ribosomal protein S14;Ribosomal protein S14, isoform CRA_a	PRO2640;RPS14;hCG_38621	40S ribosomal protein S14	P62263;D3DQG5	2	6	4	6	4	6	4	16.273	151	2.7979e-65	0.91875	1.1622	13.319	7	0.68968	0.88351	10.499	4	5019800	2656000	2363800	5084300	2850400	2233900
IPI00479058	IPI00479058	5	40S ribosomal protein S15;RIG protein	RIG;RPS15	40S ribosomal protein S15	P62841	1	3	4	3	4	3	4	17.04	145	2.4064e-155	0.91553	1.0254	6.0247	9	0.81503	1.1276	9.5964	11	284220000	141580000	142640000	116470000	59246000	57228000
IPI00221091;IPI00744832	IPI00221091	4;1	40S ribosomal protein S15a;cDNA FLJ77670, highly similar to Homo sapiens ribosomal protein S15a (RPS15A), mRNA;cDNA FLJ30359 fis, clone BRACE2007760, highly similar to 40S RIBOSOMAL PROTEIN S15A;cDNA, FLJ92249, Homo sapiens ribosomal protein S15a (RPS15A), mRNA;HCG1994130, isoform CRA_a	OK/SW-cl.82;RPS15A;hCG_1994130	40S ribosomal protein S15a	P62244;A8K7H3;B2R4W8	2	0	4	0	4	0	4	14.839	130	7.6347e-15				0	0.63921	0.87439	8.4359	5	0	0	0	35445000	21062000	14384000
IPI00221093;IPI00791157;IPI00797968;IPI00878027;IPI00844369;IPI00888623	IPI00221093;IPI00791157	13;11;6;4;1;1	40S ribosomal protein S17	RPS17	40S ribosomal protein S17;16 kDa protein	P08708	6	13	8	13	8	13	8	15.55	135	3.753e-191	0.9758	1.0991	15.872	34	0.78461	1.0464	8.2917	26	264140000	127670000	136470000	199360000	106890000	92465000
IPI00013296;IPI00397609;IPI00790711;IPI00894147	IPI00013296;IPI00397609;IPI00790711	18;11;11;6	40S ribosomal protein S18;Ke-3;Ribosomal protein S18;Ribosomal protein S18, isoform CRA_b	D6S218E;RPS18;DADB-159G18.1-001;DAMC-227D19.3-001;DAQB-314F24.10-001;hCG_1640167;XXbac-BCX165D10.12-001;XXbac-BPG185D15.7-001	40S ribosomal protein S18;18 kDa protein;17 kDa protein	P62269;Q5SUJ3	4	13	16	13	16	13	16	17.718	152	2.8902e-141	1.1598	1.352	9.6078	24	0.61443	0.82586	12.187	18	263510000	115540000	147970000	129110000	75600000	53513000
IPI00215780	IPI00215780	7	40S ribosomal protein S19;cDNA, FLJ92047, Homo sapiens ribosomal protein S19 (RPS19), mRNA;Ribosomal protein S19, isoform CRA_a;Ribosomal protein S19	RPS19;hCG_1995572	40S ribosomal protein S19	P39019;B0ZBD0;Q8WVX7	1	7	5	7	5	7	5	16.06	145	3.1302e-62	0.9161	1.0756	13.508	8	0.79716	1.0654	53.362	5	25036000	11643000	13392000	48450000	28779000	19671000
IPI00013485;IPI00165486;IPI00871956;IPI00386445;IPI00798353;IPI00955904;IPI00878297;IPI00479281	IPI00013485;IPI00165486;IPI00871956	11;11;9;4;3;2;1;1	40S ribosomal protein S2;40S ribosomal protein S4;Protein LLRep3;Similar to 40S ribosomal protein S2;Ribosomal protein S2, isoform CRA_a;Ribosomal protein S2;RPS2 protein	RPS2;RPS4;LOC392781;tcag7.979;hCG_1990006;rps2;OK/KNS-cl.6	40S ribosomal protein S2;31 kDa protein;Similar to Ribosomal protein S2	P15880;A4D0Y7;D3DU82;O60249;Q3KQT6;Q6IPX5;Q8J014;Q8N5L9;Q8NI62;Q9BSW5	8	11	8	11	8	11	8	31.324	293	0	1.1939	1.4134	13.134	45	0.74437	0.90892	17.103	64	157100000	69183000	87917000	456610000	253810000	202800000
IPI00218606;IPI00966986;IPI00965899;IPI00968307;IPI00966370;IPI00793332;IPI00965062	IPI00218606;IPI00966986;IPI00965899	5;4;4;2;2;1;1	40S ribosomal protein S23;cDNA FLJ77921, highly similar to Homo sapiens ribosomal protein S23 (RPS23), mRNA;cDNA, FLJ92033, Homo sapiens ribosomal protein S23 (RPS23), mRNA;Ribosomal protein S23, isoform CRA_a	RPS23;hCG_38189	40S ribosomal protein S23;Uncharacterized protein;Uncharacterized protein	P62266;A8K517;D6RD47;D6RGW3	7	3	5	3	5	3	5	15.807	143	2.4986e-59	1.2241	1.4317	4.8099	4	0.64452	0.87533	10.089	8	8581300	3758700	4822600	33590000	18852000	14738000
IPI00915363;IPI00942970;IPI00029750;IPI00915463;IPI00903204;IPI00847986	IPI00915363;IPI00942970;IPI00029750;IPI00915463;IPI00903204;IPI00847986	3;3;3;3;3;3	40S ribosomal protein S24	RPS24;hCG_22610;RP11-6P10.1-001;RP11-6P10.1-003	40S ribosomal protein S24 isoform d;40S ribosomal protein S24 isoform f;Isoform 1 of 40S ribosomal protein S24;Isoform 3 of 40S ribosomal protein S24;15 kDa protein;Isoform 2 of 40S ribosomal protein S24	P62847-1;P62847;Q5T0P7;P62847-3;P62847-2;Q5T0P8	6	3	2	3	2	3	2	32.43	289	8.5271e-20	1.1505	1.2444	17.74	7	0.7622	0.93693	22.716	4	89569000	39179000	50390000	36593000	20580000	16012000
IPI00012750	IPI00012750	6	40S ribosomal protein S25	RPS25	40S ribosomal protein S25	P62851	1	6	2	6	2	6	2	13.742	125	9.8405e-46	1.0319	1.2279	11.697	8	0.75201	1.0485	13.376	4	25070000	12185000	12885000	15910000	8294500	7615900
IPI00655650;IPI00187140;IPI00401819;IPI00795435;IPI00787644;IPI00477550;IPI00376121;IPI00479543;IPI00176696;IPI00797875;IPI00847149	IPI00655650;IPI00187140;IPI00401819;IPI00795435;IPI00787644;IPI00477550;IPI00376121	6;4;4;4;4;3;3;2;2;2;1	40S ribosomal protein S26;Ribosomal protein S26;Putative 40S ribosomal protein S26-like 1;Ribosomal protein 26 (RPS26) pseudogene;HCG1745083;Putative uncharacterized protein RPS26;Similar to 40S ribosomal protein S26	RPS26;RPS26L1;RPS26P11;RP11-151A6.3-001;hCG_1745083;LOC285938;tcag7.125	40S ribosomal protein S26;Putative 40S ribosomal protein S26-like 1;Ribosomal protein 26 (RPS26) pseudogene;13 kDa protein;13 kDa protein;13 kDa protein;13 kDa protein	P62854;Q76N56;Q5JNZ5;Q5JVH5;Q75MH1	11	5	5	5	5	5	5	13.015	115	3.9691e-34	0.92955	1.0821	15.509	6	0.89634	1.1649	13.787	6	18030000	9843000	8186500	35279000	17481000	17798000
IPI00179330;IPI00969566;IPI00792712;IPI00793729;IPI00970811;IPI00719280;IPI00790633;IPI00794925;IPI00795527;IPI00793810;IPI00797400;IPI00796600;IPI00794211;IPI00784990;IPI00796007;IPI00789823;IPI00456429;IPI00793330;IPI00798155;IPI00970878;IPI00654754;IPI00792139;IPI00794205;IPI00418813;IPI00879555;IPI00248597	IPI00179330;IPI00969566;IPI00792712;IPI00793729;IPI00970811;IPI00719280;IPI00790633;IPI00794925;IPI00795527;IPI00793810;IPI00797400;IPI00796600;IPI00794211;IPI00784990;IPI00796007;IPI00789823;IPI00456429;IPI00793330;IPI00798155;IPI00970878;IPI00654754;IPI00792139;IPI00794205;IPI00418813	19;17;17;17;17;17;17;17;17;17;17;17;17;17;17;17;17;17;17;15;12;12;11;11;2;1	40S ribosomal protein S27a;cDNA, FLJ96793, Homo sapiens ribosomal protein S27a (RPS27A), mRNA;Ribosomal protein S27a, isoform CRA_c;Ribosomal protein S27a;Ribosomal protein S27A;cDNA FLJ75516, highly similar to Xenopus tropicalis ubiquitin C, mRNA;Ubiquitin C variant;Ubiquitin C splice variant;Putative uncharacterized protein;UBC protein;cDNA FLJ32377 fis, clone SKMUS1000014, highly similar to Po…	RPS27A;UBA80;UBCEP1;hCG_1987923;UBC;DKFZp434K0435;hCG_1998947;UBB;UBA52;UBCEP2;hCG_37048	Ubiquitin-40S ribosomal protein S27a;Polyubiquitin-C;39 kDa protein;UBC protein;33 kDa protein;Polyubiquitin-B;25 kDa protein;21 kDa protein;21 kDa protein;19 kDa protein;19 kDa protein;18 kDa protein;18 kDa protein;Ubiquitin C splice variant;17 kDa protei	P62979;B2RDW1;Q5RKT7;Q8WYN9;P0CG48;A8K674;Q59EM9;Q5PY61;Q66K58;Q96H31;Q96MH4;Q9UFQ0;Q96C32;P0CG47;B4DV12;Q5U5U6;Q5UGI3;P62987;Q3MIH3;A8CGI2;Q49A90	26	18	17	18	17	15	14	17.965	156	0	0.87999	1.0138	22.789	282	1.0018	1.2386	15.917	252	7671900000	3902400000	3769600000	6326900000	3125000000	3201900000
IPI00011253;IPI00939811;IPI00855830;IPI00879848	IPI00011253;IPI00939811;IPI00855830	22;16;12;3	40S ribosomal protein S3;Ribosomal protein S3 variant;Ribosomal protein S3;RPS3 protein	OK/SW-cl.26;RPS3	40S ribosomal protein S3;Ribosomal protein S3;RPS3 protein (Fragment)	P23396;Q53G83;Q9NQS8;A7E2S3	4	20	20	20	20	20	20	26.688	243	0	1.0434	1.2293	13.848	83	0.77643	1.0074	15.98	96	818600000	382090000	436500000	1122000000	620830000	501210000
IPI00419880;IPI00472119;IPI00967073;IPI00964983;IPI00968146;IPI00967641;IPI00966860;IPI00965772;IPI00966516;IPI00967388;IPI00963912;IPI00736161;IPI00967897;IPI00965481	IPI00419880;IPI00472119;IPI00967073;IPI00964983;IPI00968146;IPI00967641;IPI00966860;IPI00965772;IPI00966516	22;22;20;18;15;13;13;12;11;10;9;6;6;6	40S ribosomal protein S3a;v-fos transformation effector protein;cDNA FLJ78591, highly similar to Homo sapiens ribosomal protein S3A (RPS3A), mRNA;Ribosomal protein S3A, isoform CRA_d;Ribosomal protein S3A;cDNA FLJ51870, highly similar to 40S ribosomal protein S3a	FTE1;MFTL;RPS3A;hCG_2026261	40S ribosomal protein S3a;30 kDa protein;Uncharacterized protein;Uncharacterized protein;Uncharacterized protein;24 kDa protein;cDNA FLJ51870, highly similar to 40S ribosomal protein S3a;22 kDa protein;Uncharacterized protein	P61247;A8K4W0;D3DP05;Q6NXR8;D6RAT0;D6RG13;D6RB09;B7Z3M5;D6R9B6	14	20	21	20	21	20	21	29.945	264	0	1.0939	1.3541	16.875	66	0.72963	0.88762	15.008	99	219610000	100370000	119240000	510770000	290170000	220600000
IPI00217030;IPI00302740;IPI00643830;IPI00219894;IPI00646114;IPI00945801;IPI00478986;IPI00877922	IPI00217030;IPI00302740;IPI00643830	22;11;11;9;6;4;4;3	40S ribosomal protein S4, X isoform;SCR10;Single copy abundant mRNA protein;cDNA FLJ40595 fis, clone THYMU2010705, highly similar to 40S RIBOSOMAL PROTEIN S4, X ISOFORM;cDNA, FLJ92004, Homo sapiens ribosomal protein S4, X-linked (RPS4X), mRNA;Ribosomal protein S4, X-linked, isoform CRA_c;Ribosomal protein S4, X-linked X isoform variant;RPS4X protein;40S ribosomal protein S4, Y isoform 1;RPS4Y1 pr…	CCG2;RPS4;RPS4X;SCAR;hCG_18634;PRO2646;RPS4Y;RPS4Y1	40S ribosomal protein S4, X isoform;40S ribosomal protein S4, Y isoform 1;Uncharacterized protein	P62701;B2R491;Q53HV1;Q96IR1;P22090;A4FU11;Q496E4;Q53HI6;C9JEH7	8	18	22	18	22	18	22	29.597	263	0	1.2359	1.4658	16.364	54	0.53813	0.69532	13.346	83	158680000	65289000	93387000	390730000	238840000	151880000
IPI00008433	IPI00008433	12	40S ribosomal protein S5;40S ribosomal protein S5, N-terminally processed;Ribosomal protein S5 variant	RPS5	40S ribosomal protein S5	P46782;Q53G25	1	10	11	10	11	10	11	22.876	204	0	1.0849	1.1933	15.578	45	0.77279	0.98653	12.87	40	441400000	200950000	240450000	210990000	115230000	95761000
IPI00021840;IPI00643522;IPI00640929;IPI00382475	IPI00021840;IPI00643522	11;8;4;3	40S ribosomal protein S6;Phosphoprotein NP33;cDNA FLJ78049, highly similar to Homo sapiens ribosomal protein S6 (RPS6), mRNA;cDNA, FLJ92127, Homo sapiens ribosomal protein S6 (RPS6), mRNA;Ribosomal protein S6;Ribosomal protein S6, isoform CRA_e;Ribosomal protein S6, isoform CRA_a	OK/SW-cl.2;RPS6;hCG_1741512;RP11-513M16.6-001;RP11-513M16.6-002	40S ribosomal protein S6;Ribosomal protein S6, isoform CRA_a	P62753;A2A3R6;Q96DV6;A2A3R5	4	9	9	9	9	9	9	28.68	249	6.7189e-252	1.1782	1.4249	13.052	44	0.65606	0.80985	20.635	55	181170000	78739000	102440000	473670000	276650000	197020000
IPI00013415;IPI00893703;IPI00796554;IPI00478287;IPI00798077	IPI00013415;IPI00893703;IPI00796554;IPI00478287;IPI00798077	24;16;15;14;12	40S ribosomal protein S7;cDNA, FLJ92055, Homo sapiens ribosomal protein S7 (RPS7), mRNA;Putative uncharacterized protein RPS7;Ribosomal protein S7, isoform CRA_b	RPS7;hCG_1784266	40S ribosomal protein S7;Uncharacterized protein;18 kDa protein;22 kDa protein;19 kDa protein	P62081;Q57Z92;B5MCP9	5	22	23	22	23	22	23	22.127	194	0	0.93135	1.0439	24.342	177	0.86044	1.1206	13.599	119	3156000000	1635800000	1520200000	1980000000	1012200000	967820000
IPI00216587;IPI00645201	IPI00216587;IPI00645201	19;17	40S ribosomal protein S8;Ribosomal protein S8;Similar to ribosomal protein S8	OK/SW-cl.83;RPS8;hCG_2031852;RP11-269F19.3-001;RP11-269F19.3-003	40S ribosomal protein S8;40S ribosomal protein S8	P62241;Q5JR94;Q5JR95;Q9BS10	2	18	17	18	17	18	17	24.205	208	0	1.0341	1.2198	12.107	79	0.76497	1.0275	10.27	89	1057000000	479880000	577130000	1502800000	802560000	700260000
IPI00221088;IPI00925580;IPI00879238;IPI00847192;IPI00478327;IPI00647546;IPI00853062;IPI00879512	IPI00221088;IPI00925580;IPI00879238;IPI00847192;IPI00478327	19;16;16;15;10;6;4;4	40S ribosomal protein S9;Ribosomal protein S9;Ribosomal protein S9, isoform CRA_a;cDNA FLJ61636, highly similar to 40S ribosomal protein S9;Putative uncharacterized protein RPS9;Ribosomal protein S9, isoform CRA_e;Ribosomal protein S9, isoform CRA_c;RPS9 protein	RPS9;hCG_2009111;XXbac-BCX105G6.6-001;XXbac-BPG111L9.6-001	40S ribosomal protein S9;Uncharacterized protein;Uncharacterized protein;RPS9 protein (Fragment);Similar to 40S ribosomal protein S9	P46781;A9C4C1;B7Z732;C9JM19;B5MCT8;A5D904	8	19	17	19	17	19	17	22.591	194	2.1599e-82	1.3911	1.595	17.662	61	0.53776	0.72794	13.551	42	518790000	200180000	318600000	164580000	100580000	63999000
IPI00003168;IPI00942171;IPI00796213;IPI00789576;IPI00795423;IPI00788900;IPI00789022;IPI00798249;IPI00445190	IPI00003168;IPI00942171;IPI00796213;IPI00789576;IPI00795423;IPI00788900	6;5;5;5;5;3;2;2;1	41 kDa phosphoribosypyrophosphate synthetase-associated protein;Phosphoribosyl pyrophosphate synthase-associated protein 2;cDNA, FLJ93570, highly similar to Homo sapiens phosphoribosyl pyrophosphate synthetase-associated protein 2 (PRPSAP2), mRNA;cDNA FLJ52829, highly similar to Phosphoribosyl pyrophosphatesynthetase-associated protein 2;cDNA FLJ52841, highly similar to Phosphoribosyl pyrophospha…	PRPSAP2	Phosphoribosyl pyrophosphate synthase-associated protein 2;cDNA FLJ52829, highly similar to Phosphoribosyl pyrophosphatesynthetase-associated protein 2;Putative uncharacterized protein;Uncharacterized protein;Uncharacterized protein;Uncharacterized protein	O60256;B2R7R5;B4E1M8;B4E329;B7ZKZ1;C9K0K7;C9JJS3;C9JDU5	9	4	6	4	6	4	6	40.925	369	2.8295e-60	0.77743	0.96115	14.582	18	0.96781	1.165	9.3287	12	23256000	12435000	10821000	25005000	11850000	13155000
IPI00171475;IPI00830023;IPI00830040	IPI00171475;IPI00830023;IPI00830040	3;3;3	45 kDa NF-AT-interacting protein;NFATC2-interacting protein;Nuclear factor of activated T-cells, cytoplasmic 2-interacting protein;cDNA FLJ57782, highly similar to Homo sapiens nuclear factor of activated T-cells, cytoplasmic, calcineurin-dependent 2 interacting protein, mRNA	NFATC2IP;NIP45	Isoform 1 of NFATC2-interacting protein;Isoform 2 of NFATC2-interacting protein;Isoform 3 of NFATC2-interacting protein	Q8NCF5-1;Q8NCF5;B7Z987;Q8NCF5-2;Q8NCF5-3	3	2	2	2	2	2	2	45.816	419	1.6266e-45	0.85317	1.0703	13.288	3	1.0038	1.1909	11.791	3	3944200	2069700	1874500	4066200	1833500	2232800
IPI00010951	IPI00010951	88	450 kDa epidermal antigen;Epiplakin;Putative uncharacterized protein DKFZp434G0719	EPIPL;EPPK1;DKFZp434G0719	Epiplakin	P58107;Q9NSU9	1	66	81	62	75	62	75	555.61	5090	0	0.82714	0.87604	18.718	115	0.94832	1.229	14.422	126	451130000	239400000	211730000	580090000	280680000	299410000
IPI00032140;IPI00910487	IPI00032140;IPI00910487	17;16	47 kDa heat shock protein;Arsenic-transactivated protein 3;Cell proliferation-inducing gene 14 protein;Collagen-binding protein;Rheumatoid arthritis-related antigen RA-A47;Serpin H1;cDNA FLJ78501, highly similar to Homo sapiens serpin peptidase inhibitor, clade H (heat shock protein 47), member 1, (collagen binding protein 1) (SERPINH1), mRNA;Rheumatoid arthritis related antigen RA-A47;cDNA FLJ52…	CBP1;CBP2;HSP47;PIG14;SERPINH1;SERPINH2;ra-a47	Serpin H1;cDNA FLJ52569, highly similar to Collagen-binding protein 2	P50454;A8K259;Q9NPA9;B4DN87	2	15	15	15	15	15	15	46.44	418	3.8672e-289	0.1943	0.21333	20.046	30	2.7862	3.9576	29.063	53	322660000	278590000	44067000	365920000	85704000	280220000
IPI00303882;IPI00106668;IPI00943550	IPI00303882;IPI00106668;IPI00943550	5;4;3	47 kDa mannose 6-phosphate receptor-binding protein;Cargo selection protein TIP47;Mannose-6-phosphate receptor-binding protein 1;Perilipin-3;Placental protein 17	M6PRBP1;PLIN3;TIP47	Isoform B of Perilipin-3;perilipin-3 isoform 3;perilipin-3 isoform 2	O60664-1;O60664;O60664-2	3	3	5	3	5	3	5	47.046	434	2.9449e-152	0.85393	0.89214	3.2372	6	0.81508	1.1082	30.421	6	10191000	5140100	5050900	6013400	2946100	3067200
IPI00009104;IPI00909925	IPI00009104	24;10	48 kDa TATA box-binding protein-interacting protein;51 kDa erythrocyte cytosolic protein;INO80 complex subunit J;Repressing pontin 52;RuvB-like 2;TIP49b;TIP60-associated protein 54-beta;cDNA FLJ14856 fis, clone PLACE1001054, highly similar to RuvB-like 2 (EC 3.6.1.-);RuvB-like 2 (E. coli), isoform CRA_d;cDNA FLJ32936 fis, clone TESTI2007533, highly similar to RuvB-like 2 (EC 3.6.1.-);RuvB-like 2 …	CGI-46;INO80J;RUVBL2;TIP48;TIP49B;hCG_16214	RuvB-like 2	Q9Y230;B3KNL2;B3KQ59	2	21	19	21	19	21	19	51.156	463	1.2867e-208	0.43331	0.50359	14.377	28	1.7972	2.5322	16.551	40	133780000	92173000	41609000	114970000	35627000	79348000
IPI00021187;IPI00788942;IPI00944937;IPI00796459;IPI00798367;IPI00797004	IPI00021187;IPI00788942	9;6;4;2;2;1	49 kDa TATA box-binding protein-interacting protein;54 kDa erythrocyte cytosolic protein;INO80 complex subunit H;Nuclear matrix protein 238;Pontin 52;RuvB-like 1;TIP49a;TIP60-associated protein 54-alpha;cDNA FLJ34844 fis, clone NT2NE2011154, highly similar to RuvB-like 1	INO80H;NMP238;RUVBL1;TIP49;TIP49A	Isoform 1 of RuvB-like 1;Isoform 2 of RuvB-like 1	Q9Y265-1;Q9Y265;B5BUB1;Q9Y265-2;B3KRS7	6	9	6	9	6	9	6	50.227	456	4.6465e-119	0.42503	0.48251	10.035	23	1.8825	2.585	13.813	18	83499000	57362000	26137000	39208000	12721000	26487000
IPI00328318;IPI00514126;IPI00219066;IPI00219065	IPI00328318;IPI00514126;IPI00219066;IPI00219065	10;10;9;9	4-alpha-glucanotransferase;Amylo-alpha-1,6-glucosidase;Dextrin 6-alpha-D-glucosidase;Glycogen debrancher;Glycogen debranching enzyme;Oligo-1,4-1,4-glucantransferase;Amylo-1, 6-glucosidase, 4-alpha-glucanotransferase (Glycogen debranching enzyme, glycogen storage disease type III), isoform CRA_b	AGL;GDE;hCG_31497	175 kDa protein;Isoform 1 of Glycogen debranching enzyme;Isoform 6 of Glycogen debranching enzyme;Isoform 5 of Glycogen debranching enzyme	P35573-1;P35573;D3DT51;P35573-3;P35573-2	4	5	9	5	9	5	9	174.89	1533	5.8496e-43	0.82913	0.99118	18.769	6	0.99197	1.1739	10.439	9	9051700	4580000	4471700	17613000	8244800	9368600
IPI00554481;IPI00554611;IPI00604710;IPI00554702;IPI00554722;IPI00027493;IPI00908885	IPI00554481;IPI00554611;IPI00604710;IPI00554702;IPI00554722;IPI00027493	14;14;14;14;14;14;3	4F2 cell-surface antigen heavy chain;4F2 heavy chain antigen;Lymphocyte activation antigen 4F2 large subunit;cDNA FLJ54090, highly similar to 4F2 cell-surface antigen heavy chain	MDU1;SLC3A2	Isoform 4 of 4F2 cell-surface antigen heavy chain;4F2 cell-surface antigen heavy chain isoform b;Isoform 1 of 4F2 cell-surface antigen heavy chain;4F2 cell-surface antigen heavy chain isoform d;Isoform 3 of 4F2 cell-surface antigen heavy chain;Isoform 2 of	P08195-4;P08195;P08195-1;P08195-3;P08195-2;B4E2Z3	7	11	13	11	13	11	13	71.122	661	4.3672e-155	0.61849	0.79338	31.149	36	1.1334	1.3244	49.895	62	103860000	63749000	40107000	215790000	100440000	115350000
IPI00250297	IPI00250297	2	4'-phosphopantetheinyl transferase;Alpha-aminoadipic semialdehyde dehydrogenase-phosphopantetheinyl transferase;L-aminoadipate-semialdehyde dehydrogenase-phosphopantetheinyl transferase;LYS5 ortholog;cDNA FLJ57947, highly similar to L-aminoadipate-semialdehydedehydrogenase-phosphopantetheinyl transferase (EC 2.7.8.-)	AASDHPPT;CGI-80;HAH-P;HSPC223;x0005	L-aminoadipate-semialdehyde dehydrogenase-phosphopantetheinyl transferase	Q9NRN7;B4DDW7	1	2	1	2	1	2	1	35.776	309	7.9148e-57	2.1535	2.6679	16.641	4				0	3905400	1008600	2896900	0	0	0
IPI00479877	IPI00479877	4	4-trimethylaminobutyraldehyde dehydrogenase;Aldehyde dehydrogenase E3 isozyme;Aldehyde dehydrogenase family 9 member A1;Gamma-aminobutyraldehyde dehydrogenase;R-aminobutyraldehyde dehydrogenase;cDNA FLJ55534, highly similar to 4-trimethylaminobutyraldehyde dehydrogenase (EC 1.2.1.47);cDNA FLJ53231, highly similar to 4-trimethylaminobutyraldehyde dehydrogenase(EC 1.2.1.47);cDNA FLJ51658, highly si…	ALDH4;ALDH7;ALDH9;ALDH9A1;hCG_21745	4-trimethylaminobutyraldehyde dehydrogenase	P49189;B4DE91;B4DX14;B4DXY7;B4DYY1;B9EKV4	1	3	4	3	4	3	4	56.291	518	5.7637e-87	1.2418	1.4074	8.9459	7	0.73699	0.99768	11.797	15	23182000	9705200	13477000	30527000	16438000	14089000
IPI00005573;IPI00790117;IPI00386083;IPI00795829	IPI00005573;IPI00790117;IPI00386083;IPI00795829	8;8;6;5	5'(3')-deoxyribonucleotidase, cytosolic type;Cytosolic 5',3'-pyrimidine nucleotidase;Deoxy-5'-nucleotidase 1	DNT1;NT5C;UMPH2	Isoform 1 of 5'(3')-deoxyribonucleotidase, cytosolic type;20 kDa protein;Isoform 2 of 5'(3')-deoxyribonucleotidase, cytosolic type;9 kDa protein	Q8TCD5-1;Q8TCD5;Q8TCD5-2	4	6	6	6	6	6	6	23.382	201	1.8517e-85	1.308	1.5876	21.19	10	0.59668	0.76157	15.002	12	10612000	4365700	6246100	11397000	6548100	4848400
IPI00220503;IPI00789792;IPI00791846;IPI00789999;IPI00789063;IPI00791194	IPI00220503;IPI00789792;IPI00791846	7;7;4;1;1;1	50 kDa dynein-associated polypeptide;Dynactin complex 50 kDa subunit;Dynactin subunit 2;p50 dynamitin;cDNA, FLJ95559, Homo sapiens dynactin 2 (p50) (DCTN2), mRNA;cDNA FLJ38923 fis, clone NT2NE2011823, highly similar to Dynactin subunit 2;Dynactin 2 variant;cDNA FLJ31120 fis, clone IMR322000730, highly similar to Dynactin subunit 2;cDNA FLJ77785;Dynactin 2 (P50), isoform CRA_b	DCTN2;DCTN50;hCG_2016464	dynactin subunit 2;cDNA FLJ77785;26 kDa protein	Q13561;B2RBK5;B3KTX4;Q53H88;A8K8J9	6	6	6	6	6	6	6	44.819	406	1.488e-87	0.8635	0.9487	31.856	11	0.78493	1.1019	9.4593	14	37220000	19355000	17865000	45068000	25464000	19604000
IPI00219005	IPI00219005	30	51 kDa FK506-binding protein;52 kDa FK506-binding protein;59 kDa immunophilin;FK506-binding protein 4;FKBP59;HSP-binding immunophilin;Immunophilin FKBP52;Peptidyl-prolyl cis-trans isomerase FKBP4;Peptidyl-prolyl cis-trans isomerase FKBP4, N-terminally processed;Rotamase;cDNA, FLJ94557, highly similar to Homo sapiens FK506 binding protein 4, 59kDa (FKBP4), mRNA;FK506 binding protein 4, 59kDa, isof…	FKBP4;FKBP52;hCG_22802	Peptidyl-prolyl cis-trans isomerase FKBP4	Q02790;B2R9U2;D3DUQ1	1	27	28	27	28	27	28	51.804	459	0	0.41649	0.49281	26.224	97	1.5535	2.0384	20.007	101	805490000	572350000	233140000	776790000	273720000	503080000
IPI00218775;IPI00556067	IPI00218775	19;9	51 kDa FK506-binding protein;54 kDa progesterone receptor-associated immunophilin;Androgen-regulated protein 6;FF1 antigen;FK506-binding protein 5;FKBP54;HSP90-binding immunophilin;Peptidyl-prolyl cis-trans isomerase FKBP5;Rotamase;cDNA FLJ57237, highly similar to FK506-binding protein 5 (EC 5.2.1.8);cDNA FLJ58213, highly similar to FK506-binding protein 5 (EC 5.2.1.8);FK506 binding protein 5;FK5…	AIG6;FKBP5;FKBP51;hCG_17659;RP3-340B19.6-001	Peptidyl-prolyl cis-trans isomerase FKBP5	Q13451;B7Z7Z8;B7Z8G2;Q2TA84;Q53GX4;Q5TGM6	2	15	18	15	18	10	13	51.212	457	0	1.1862	1.3419	18.1	50	0.65742	0.83899	16.224	53	249120000	105880000	143240000	214650000	124440000	90201000
IPI00657805;IPI00657645;IPI00946262;IPI00328115	IPI00657805;IPI00657645;IPI00946262	4;4;3;1	5'-3' exoribonuclease 1;Strand-exchange protein 1 homolog;cDNA FLJ41903 fis, clone PEBLM2005183, highly similar to 5'-3' exoribonuclease 1	SEP1;XRN1	Isoform 1 of 5'-3' exoribonuclease 1;Isoform 2 of 5'-3' exoribonuclease 1;125 kDa protein	Q8IZH2-1;Q8IZH2;Q8IZH2-2;B3KW17	4	3	3	3	3	3	3	194.1	1706	0.00028488				2				2	20534000	15429000	5104600	20285000	19582000	703380
IPI00100151;IPI00788157	IPI00100151;IPI00788157	12;12	5'-3' exoribonuclease 2;DHM1-like protein;cDNA FLJ10711 fis, clone NT2RP3000917, highly similar to 5'-3' exoribonuclease 2 (EC 3.1.11.-);cDNA FLJ55645, highly similar to 5'-3' exoribonuclease 2 (EC 3.1.11.-);cDNA FLJ54526, highly similar to 5'-3' exoribonuclease 2 (EC 3.1.11.-)	XRN2	Isoform 1 of 5'-3' exoribonuclease 2;Isoform 2 of 5'-3' exoribonuclease 2	Q9H0D6-1;Q9H0D6;B3KMC9;B4DZC3;B4E0B9;Q9H0D6-2	2	8	10	8	10	8	10	108.58	950	1.4904e-190	1.1318	1.4069	12.254	19	0.86682	0.94034	9.7633	17	78922000	34059000	44863000	41893000	20614000	21279000
IPI00003627;IPI00216622;IPI00007776;IPI00790197;IPI00793214	IPI00003627;IPI00216622;IPI00007776;IPI00790197;IPI00793214	2;2;1;1;1	53 kDa BRG1-associated factor A;Actin-like protein 6A;Actin-related protein Baf53a;ArpNbeta;BRG1-associated factor 53A;INO80 complex subunit K;Actin-like 6A isoform 1 variant;BAF53A protein;Actin-like 6A, isoform CRA_a;Actin-like 6A, isoform CRA_b;53 kDa BRG1-associated factor B;Actin-like protein 6B;Actin-related protein Baf53b;ArpNalpha;BRG1-associated factor 53B	ACTL6A;BAF53;BAF53A;INO80K;hCG_16476;ACTL6;ACTL6B;BAF53B	Isoform 1 of Actin-like protein 6A;Isoform 2 of Actin-like protein 6A;Actin-like protein 6B;8 kDa protein;4 kDa protein	O96019-1;O96019;Q53FS0;Q6FI97;O96019-2;D3DNR9;D3DNS0;O94805	5	1	2	1	2	1	2	47.46	429	6.4863e-05				0				1	0	0	0	245040	118360	126680
IPI00304596;IPI00922367;IPI00644848;IPI00645010;IPI00645966;IPI00646520	IPI00304596;IPI00922367;IPI00644848	24;24;15;11;9;2	54 kDa nuclear RNA- and DNA-binding protein;55 kDa nuclear protein;DNA-binding p52/p100 complex, 52 kDa subunit;NMT55;Non-POU domain-containing octamer-binding protein;p54(nrb);cDNA FLJ76817, highly similar to Homo sapiens non-POU domain containing, octamer-binding (NONO), mRNA;cDNA FLJ56109, highly similar to Non-POU domain-containing octamer-binding protein;Non-POU domain containing, octamer-bi…	NONO;NRB54;hCG_1990963	Non-POU domain-containing octamer-binding protein;non-POU domain-containing octamer-binding protein isoform 2;Protein	Q15233;A8K525;B7Z4C2;D3DVV4	6	19	23	18	22	12	13	54.231	471	0	0.79862	0.95763	16.63	60	0.96995	1.1896	24.117	87	187920000	102270000	85642000	248790000	120700000	128090000
IPI00414320	IPI00414320	12	56 kDa autoantigen;Annexin A11;Annexin XI;Annexin-11;Calcyclin-associated annexin 50;cDNA FLJ58379, highly similar to Annexin A11;cDNA FLJ55482, highly similar to Annexin A11;Annexin A11 variant;Annexin A11, isoform CRA_b;cDNA FLJ31545 fis, clone NT2RI2000932, highly similar to Annexin A11;cDNA FLJ44306 fis, clone TRACH2025084, highly similar to Annexin A11;ANXA11 protein	ANX11;ANXA11;hCG_22492;RP11-369J21.10-001	cDNA FLJ55482, highly similar to Annexin A11	P50995;B4DVE7;B7Z6L0;Q59EP1;Q5T0G8;Q6ICS0	1	10	10	0	1	0	1	65.596	605	4.6272e-186				0				0	0	0	0	52642	52642	0
IPI00641829;IPI00848161;IPI00790636;IPI00893580;IPI00894161;IPI00792043;IPI00643815;IPI00796920;IPI00642800;IPI00641634;IPI00642880;IPI00893920;IPI00641325;IPI00640787;IPI00910878;IPI00939221;IPI00892588;IPI00894545;IPI00893927;IPI00893446;IPI00910759;IPI00893059;IPI00893300;IPI00910317;IPI00908716;IPI00641926;IPI00795722;IPI00791495;IPI00644541	IPI00641829;IPI00848161;IPI00790636;IPI00893580;IPI00894161;IPI00792043;IPI00643815;IPI00796920;IPI00642800;IPI00641634	15;15;14;12;11;10;10;9;9;9;7;7;7;7;6;6;6;6;6;6;4;4;4;3;3;3;3;3;3	56 kDa U2AF65-associated protein;ATP-dependent RNA helicase p47;DEAD box protein UAP56;HLA-B-associated transcript 1 protein;Spliceosome RNA helicase BAT1;HLA-B associated transcript 1;cDNA FLJ53073, highly similar to Spliceosome RNA helicase Bat1 (EC 3.6.1.-);HCG2005638, isoform CRA_c;HLA-B associated transcript 1 variant	BAT1;UAP56;XXbac-BCX270M2.2-006;DADB-26I14.7-006;DAMA-25N12.12-006;DAMA-BMC190B12.8-006;DAQB-72H16.1-006;DASS-161H22.1-006;XXbac-BPG296P20.6-006;DAAP-97M17.4-003;DAAP-97M17.4-006;XXbac-BPG296P20.6-019;DASS-161H22.1-019;XXbac-BCX270M2.2-019;DAQB-72H16.1-019;DAMA-25N12.12-019;DADB-26I14.7-019;DAMA-BMC190B12.8-019;hCG_2005638;DASS-161H22.1-017;XXbac-BCX270M2.2-017;DAQB-72H16.1-017;DAMA-25N12.12-017;…	Isoform 2 of Spliceosome RNA helicase BAT1;Isoform 1 of Spliceosome RNA helicase BAT1;HLA-B associated transcript 1;HLA-B associated transcript 1;HLA-B associated transcript 1;cDNA FLJ53073, highly similar to Spliceosome RNA helicase Bat1;HLA-B associated	Q13838-2;Q13838;Q13838-1;Q5STA0;Q5STU3;B0V2L1;B0V2L2;A2AB31;A2BF53;A6PWH0;B0S4X1;B0S8C2;B0UZ17;B0UZ98;B4DP52;A2BF54;A6PWH1;B0S4X2;B0S8C3;B0UZ18;B0UZ99;A2BF56;B0S4X4;B0S8B3;B0UZ21;B0UZA2;Q59G92;Q5STA2;Q5STU9;A2BF57;A6PWH2;B0S4X3;B0S8B2;B0UZ20;B0UZA1;A2BF55;A6PWH3;B0S8C4;B0UZ19;B0UZA0;Q5RJ65	29	15	13	15	13	5	5	50.679	443	7.6274e-188	0.8209	0.94382	19.653	39	1.0011	1.4233	19.385	56	237450000	122410000	115040000	294980000	137240000	157740000
CON__P13647;IPI00009867;IPI00796776	CON__P13647;IPI00009867;IPI00796776	50;50;48	58 kDa cytokeratin;Cytokeratin-5;Keratin, type II cytoskeletal 5;Keratin-5;Type-II keratin Kb5;cDNA FLJ59922, highly similar to Keratin, type II cytoskeletal 5;cDNA FLJ54081, highly similar to Keratin, type II cytoskeletal 5	KRT5	>P13647 SWISS-PROT:P13647 Tax_Id=9606 Gene_Symbol=KRT5 Keratin, type II cytoskeletal 5;Keratin, type II cytoskeletal 5;cDNA FLJ54081, highly similar to Keratin, type II cytoskeletal 5	P13647;B4DL32;B4E1T1	3	45	43	25	28	9	10	62.378	590	0	6.0698	7.3188	60.045	59	0.1338	0.17244	19.587	64	619460000	119810000	499640000	578720000	513470000	65259000
IPI00025252;IPI00847663;IPI00790740;IPI00791418	IPI00025252	31;15;5;3	58 kDa glucose-regulated protein;58 kDa microsomal protein;Disulfide isomerase ER-60;Endoplasmic reticulum resident protein 57;Endoplasmic reticulum resident protein 60;Protein disulfide-isomerase A3;cDNA PSEC0148 fis, clone PLACE1007202, highly similar to Protein disulfide-isomerase A3 (EC 5.3.4.1);cDNA PSEC0175 fis, clone OVARC1000169, highly similar to Protein disulfide-isomerase A3 (EC 5.3.4.…	ERP57;ERP60;GRP58;PDIA3	Protein disulfide-isomerase A3	P30101;B3KQT2;B3KQT9;B4DDM1	4	29	29	29	29	25	25	56.782	505	0	1.4066	1.5748	15.33	101	0.44109	0.59235	22.971	140	1188000000	478970000	709000000	1578800000	1063200000	515610000
IPI00289499;IPI00925601;IPI00926426;IPI00926103;IPI00925871;IPI00927536;IPI00925253	IPI00289499;IPI00925601	22;21;10;7;6;4;2	5-aminoimidazole-4-carboxamide ribonucleotide formyltransferase;AICAR transformylase;ATIC;Bifunctional purine biosynthesis protein PURH;IMP cyclohydrolase;IMP synthase;Inosinicase;Phosphoribosylaminoimidazolecarboxamide formyltransferase;cDNA, FLJ93545, highly similar to Homo sapiens 5-aminoimidazole-4-carboxamide ribonucleotide formyltransferase/IMP cyclohydrolase (ATIC), mRNA;5-aminoimidazole-4…	ATIC;OK/SW-cl.86;PURH;hCG_16691	Bifunctional purine biosynthesis protein PURH;cDNA FLJ75424, highly similar to Human AICAR formyltransferase/IMP cyclohydrolase bifunctional enzyme (purH) mRNA	P31939;B2R7P8;A8K202;B4DP06	7	21	21	21	21	21	21	64.615	592	0	0.4016	0.48243	12.509	53	1.8928	2.321	16.443	47	207450000	144340000	63110000	155920000	45245000	110670000
IPI00473047;IPI00883914	IPI00473047;IPI00883914	2;2	5'-AMP-activated protein kinase subunit gamma-1;cDNA FLJ58311, highly similar to 5'-AMP-activated protein kinase subunit gamma-1;cDNA FLJ60059, highly similar to 5'-AMP-activated protein kinase subunit gamma-1;cDNA FLJ40287 fis, clone TESTI2027909, highly similar to 5'-AMP-ACTIVATED PROTEIN KINASE, GAMMA-1 SUBUNIT	PRKAG1	cDNA FLJ40287 fis, clone TESTI2027909, highly similar to 5'-AMP-ACTIVATED PROTEIN KINASE, GAMMA-1 SUBUNIT;5'-AMP-activated protein kinase subunit gamma-1 isoform 2	P54619;B4DDT7;B4E094;Q8N7V9	2	2	2	2	2	2	2	38.532	340	1.6307e-86	0.54953	0.68037	9.8842	8	1.3927	1.6141	2.797	8	3465000	2122200	1342800	5644900	2293400	3351500
IPI00218019;IPI00019906;IPI00394877;IPI00908477	IPI00218019;IPI00019906;IPI00394877;IPI00908477	3;3;2;2	5F7;Basigin;Collagenase stimulatory factor;Extracellular matrix metalloproteinase inducer;Leukocyte activation antigen M6;OK blood group antigen;Tumor cell-derived collagenase stimulatory factor;cDNA FLJ52708, highly similar to Basigin;cDNA FLJ61188, highly similar to Basigin;Basigin (Ok blood group), isoform CRA_a;cDNA FLJ36018 fis, clone TESTI2016337, highly similar to BASIGIN;Cervical EMMPRIN;…	BSG;UNQ6505/PRO21383;hCG_20562;hEMMPRIN	Isoform 1 of Basigin;Isoform 2 of Basigin;basigin isoform 4;Uncharacterized protein	P35613-1;P35613;B4DNE1;P35613-2;B4DY23;Q54A51;A6NJW1;D3YLG5;A8MZ77;B4DL60	4	2	2	2	2	2	2	42.2	385	5.691e-10	0.45671	0.50951	7.5024	4	1.3125	1.8332	21.103	6	2993500	2184800	808710	4582000	1782500	2799600
IPI00215997;IPI00657796;IPI00795937;IPI00908644;IPI00556460	IPI00215997;IPI00657796;IPI00795937	3;3;3;1;1	5H9 antigen;CD9 antigen;Cell growth-inhibiting gene 2 protein;Leukocyte antigen MIC3;Motility-related protein;p24;Tetraspanin-29;CD9 antigen (P24), isoform CRA_a;Putative uncharacterized protein CD9;cDNA FLJ51032, highly similar to CD9 antigen	CD9;GIG2;MIC3;TSPAN29;hCG_21633	CD9 antigen;Uncharacterized protein;15 kDa protein	P21926;D3DUQ9;A6NNI4;B4DPP0	5	3	3	3	3	3	3	25.416	228	5.0761e-72	1.2183	1.3886	10.19	13	0.70415	0.90217	9.7577	9	57964000	25241000	32723000	27611000	15233000	12378000
IPI00743284;IPI00909023;IPI00644782;IPI00909463	IPI00743284;IPI00909023	3;3;1;1	5-methyltetrahydrofolate--homocysteine methyltransferase;Methionine synthase;Vitamin-B12 dependent methionine synthase;MTR protein;5-methyltetrahydrofolate-homocysteine methyltransferase;cDNA FLJ56487, highly similar to Methionine synthase (EC 2.1.1.13)	MTR	Methionine synthase;cDNA FLJ56487, highly similar to Methionine synthase	Q99707;B7ZLW7;B7ZLW8;B4DST3	4	1	3	1	3	1	3	140.53	1265	3.437e-14				0	1.5355	1.987	14.168	5	0	0	0	4175300	1379300	2796000
IPI00177965;IPI00514986;IPI00903275;IPI00514738	IPI00177965;IPI00514986;IPI00903275;IPI00514738	2;2;1;1	5'-nucleotidase domain-containing protein 1;cDNA FLJ76092, highly similar to Homo sapiens 5'-nucleotidase, cytosolic II-like 1 (NT5C2L1), mRNA;Novel protein;5'-nucleotidase domain containing 1, isoform CRA_b;cDNA FLJ33599 fis, clone BRAMY2013736, highly similar to 5'-nucleotidase domain-containing protein 1	LP2642;NT5C2L1;NT5DC1;RP3-486I3.1-003;hCG_2031155;RP3-486I3.1-004	5'-nucleotidase domain-containing protein 1;Novel protein;cDNA FLJ33599 fis, clone BRAMY2013736, highly similar to 5'-nucleotidase domain-containing protein 1;Novel protein	Q5TFE4;A8K2Z3;Q5QPD0;B3KR35;Q5QPC5	4	1	2	1	2	1	2	51.844	455	1.7776e-51				0	0.75721	1.0623	12.148	7	0	0	0	5819500	3258300	2561100
IPI00418382;IPI00941628;IPI00030020;IPI00795858	IPI00418382;IPI00941628	6;6;1;1	5-oxo-L-prolinase;5-oxoprolinase;Pyroglutamase;5-oxoprolinase (ATP-hydrolysing);Putative uncharacterized protein OPLAH	OPLAH	5-oxoprolinase;Uncharacterized protein	O14841;A7E261;C9JLE8	4	3	5	3	5	3	5	137.46	1288	8.1837e-53				2	1.134	1.2478	22.762	6	3867100	2725600	1141500	8194800	3781500	4413300
IPI00025273;IPI00218408;IPI00879865;IPI00657864;IPI00657647;IPI00917833;IPI00657700;IPI00657768;IPI00384624;IPI00893596;IPI00916747	IPI00025273	29;12;11;7;7;6;6;6;2;1;1	5'-phosphoribosylglycinamide transformylase;AIR synthase;GAR transformylase;Glycinamide ribonucleotide synthetase;Phosphoribosylamine--glycine ligase;Phosphoribosyl-aminoimidazole synthetase;Phosphoribosylformylglycinamidine cyclo-ligase;Phosphoribosylglycinamide formyltransferase;Phosphoribosylglycinamide synthetase;Trifunctional purine biosynthetic protein adenosine-3;cDNA FLJ51866, highly simi…	GART;PGFT;PRGS;hCG_401180	Isoform Long of Trifunctional purine biosynthetic protein adenosine-3	P22102-1;P22102;B4DJ93;D3DSF3;Q3B7A7;Q59HH3;Q71VH3	11	25	25	25	25	25	25	107.77	1010	0	0.97786	1.1864	15.654	64	0.89638	1.0268	16.896	61	454030000	219410000	234620000	287870000	144670000	143200000
IPI00923547	IPI00923547	3	60 kDa chaperonin	HSPD1	60 kDa chaperonin (Fragment)	B9VP24	1	2	3	1	2	1	2	19.778	185	2.6636e-06	0.41597	0.45693	8.391	3	1.7204	2.0753	24.295	5	21672000	17698000	3974500	34561000	8666500	25895000
IPI00784154;IPI00917575;IPI00880053;IPI00915941;IPI00917983;IPI00076042;IPI00916653;IPI00917686;IPI00969594	IPI00784154;IPI00917575	52;43;18;16;16;8;6;5;1	60 kDa chaperonin;60 kDa heat shock protein, mitochondrial;Chaperonin 60;Heat shock protein 60;HuCHA60;Mitochondrial matrix protein P1;P60 lymphocyte protein;Mitochondrial heat shock 60kD protein 1 variant 1;cDNA FLJ54912, highly similar to 60 kDa heat shock protein, mitochondrial;cDNA FLJ51028, highly similar to 60 kDa heat shock protein, mitochondrial;cDNA FLJ54373, highly similar to 60 kDa hea…	HSP60;HSPD1	60 kDa heat shock protein, mitochondrial;cDNA FLJ51046, highly similar to 60 kDa heat shock protein, mitochondrial	P10809;B3GQS7;B7Z4F6;B7Z532;B7Z597;B9VP19;B9VPB4;Q53QD5;B7Z5E7;C9JCQ4	9	45	51	45	51	44	50	61.054	573	0	0.35116	0.42115	24.173	303	1.7513	2.1598	20.785	318	4190200000	3036000000	1154200000	4216900000	1418700000	2798200000
IPI00069750;IPI00100716;IPI00856076;IPI00797595;IPI00855912;IPI00788826	IPI00069750;IPI00100716;IPI00856076;IPI00797595;IPI00855912;IPI00788826	13;13;13;13;13;13	60 kDa poly(U)-binding-splicing factor;FUSE-binding protein-interacting repressor;Poly(U)-binding-splicing factor PUF60;Ro-binding protein 1;Siah-binding protein 1	FIR;PUF60;ROBPI;SIAHBP1	Isoform 1 of Poly(U)-binding-splicing factor PUF60;Isoform 2 of Poly(U)-binding-splicing factor PUF60;Isoform 5 of Poly(U)-binding-splicing factor PUF60;Isoform 3 of Poly(U)-binding-splicing factor PUF60;Isoform 6 of Poly(U)-binding-splicing factor PUF60;I	Q9UHX1-1;Q9UHX1;Q9UHX1-2;Q9UHX1-5;Q9UHX1-3;Q9UHX1-6;Q9UHX1-4	6	11	10	11	10	11	10	59.875	559	0	0.82621	0.99794	9.7235	45	1.033	1.2642	10.196	42	284410000	150790000	133620000	233760000	109170000	124590000
IPI00019450;IPI00646322;IPI00646813;IPI00642416;IPI00902796;IPI00969077;IPI00760707;IPI00219287;IPI00966215	IPI00019450;IPI00646322;IPI00646813;IPI00642416;IPI00902796;IPI00969077	6;6;6;6;3;3;2;2;1	60 kDa SS-A/Ro ribonucleoprotein;Ro 60 kDa autoantigen;Sjoegren syndrome antigen A2;Sjoegren syndrome type A antigen;TROVE domain family member 2;Gastric cancer multi-drug resistance protein variant;TROVE domain family, member 2;TROVE domain family, member 2, isoform CRA_c;TROVE domain family, member 2, isoform CRA_e;TROVE domain family, member 2, isoform CRA_d;cDNA FLJ13982 fis, clone Y79AA10017…	RO60;SSA2;TROVE2;hCG_41054;RP11-101E13.3-005;RP11-101E13.3-006;RP11-101E13.3-003;RP11-101E13.3-004	Isoform Long of 60 kDa SS-A/Ro ribonucleoprotein;60 kDa SS-A/Ro ribonucleoprotein isoform 3;60 kDa SS-A/Ro ribonucleoprotein isoform 1;60 kDa SS-A/Ro ribonucleoprotein isoform 4;cDNA FLJ13982 fis, clone Y79AA1001711, highly similar to 60 kDa SS-A/Ro ribonu	P10155-1;P10155;Q86WL3;Q5LJ99;Q5LJA0;Q86WL4;Q5LJ98;B3KN94;D6RDN1;Q5LJ97	9	4	5	4	5	4	5	60.67	538	4.8225e-39	1.101	1.3064	26.793	12	0.63903	0.77643	17.441	11	27029000	12796000	14233000	32170000	18042000	14128000
IPI00746934;IPI00843999;IPI00640981;IPI00646605;IPI00180305;IPI00942028;IPI00942168	IPI00746934;IPI00843999;IPI00640981;IPI00646605	17;17;17;17;8;3;3	600 kDa retinoblastoma protein-associated factor;E3 ubiquitin-protein ligase UBR4;N-recognin-4;Retinoblastoma-associated factor of 600 kDa;Zinc finger UBR1-type protein 1	KIAA0462;KIAA1307;RBAF600;UBR4;ZUBR1	Isoform 2 of E3 ubiquitin-protein ligase UBR4;Isoform 1 of E3 ubiquitin-protein ligase UBR4;Isoform 4 of E3 ubiquitin-protein ligase UBR4;Isoform 3 of E3 ubiquitin-protein ligase UBR4	Q5T4S7-2;Q5T4S7;Q5T4S7-1;Q5T4S7-4;Q5T4S7-3	7	14	7	14	7	14	7	575.95	5204	0	0.64359	0.7898	15.862	16	1.0891	1.4322	22.785	7	20643000	11667000	8975300	4984900	2291500	2693400
IPI00008530;IPI00556485;IPI00791448;IPI00871646;IPI00794884;IPI00868999;IPI00793002;IPI00791188;IPI00797741;IPI00790287;IPI00798371;IPI00940411	IPI00008530;IPI00556485;IPI00791448;IPI00871646;IPI00794884;IPI00868999;IPI00793002;IPI00791188;IPI00797741	17;16;14;12;12;11;11;11;9;8;5;5	60S acidic ribosomal protein P0;60S ribosomal protein L10E;cDNA FLJ75549, highly similar to Homo sapiens ribosomal protein, large, P0 (RPLP0), transcript variant 1, mRNA;Ribosomal protein P0 variant;RPLP0 protein;cDNA FLJ51469, highly similar to 60S acidic ribosomal protein P0;60S acidic ribosomal protein P0-like	RPLP0	60S acidic ribosomal protein P0;RPLP0 protein;cDNA FLJ51469, highly similar to 60S acidic ribosomal protein P0;60S acidic ribosomal protein P0-like;24 kDa protein;60S acidic ribosomal protein P0;19 kDa protein;18 kDa protein;17 kDa protein	P05388;A8K4Z4;Q53HK9;Q53HW2;Q3B7A4;Q6NSF2;B4E3D5;Q3MHV2;Q8NHW5	12	16	13	16	13	16	13	34.273	317	0	1.0047	1.2149	12.903	81	0.79827	0.90671	16.03	57	928940000	445890000	483050000	846270000	452290000	393980000
IPI00008527	IPI00008527	4	60S acidic ribosomal protein P1;RPLP1 protein;Acidic ribosomal phosphoprotein P1	RPLP1;RRP1	60S acidic ribosomal protein P1	P05386;Q6FG99;Q6ICQ4;Q7Z612	1	4	4	4	4	4	4	11.514	114	6.8713e-205	0.8003	0.89794	16.276	35	0.75393	0.93833	17.606	26	923930000	466210000	457720000	776980000	420440000	356530000
IPI00008529	IPI00008529	9	60S acidic ribosomal protein P2;Renal carcinoma antigen NY-REN-44;cDNA, FLJ92222, Homo sapiens ribosomal protein, large P2 (RPLP2), mRNA;Ribosomal protein, large, P2, isoform CRA_a;RPLP2 protein	D11S2243E;RPLP2;RPP2;hCG_1778304	60S acidic ribosomal protein P2	P05387;Q6FG96	1	9	9	9	9	9	9	11.665	115	0	0.93112	1.0461	13.504	25	0.81885	1.1413	16.362	20	297190000	147940000	149250000	474710000	251080000	223630000
IPI00003918;IPI00795303;IPI00908662;IPI00878133;IPI00908376;IPI00793341;IPI00794736;IPI00794087;IPI00792159;IPI00953651	IPI00003918;IPI00795303;IPI00908662;IPI00878133	14;13;9;7;4;4;3;3;1;1	60S ribosomal protein L1;60S ribosomal protein L4;cDNA FLJ56689, highly similar to 60S ribosomal protein L4;Ribosomal protein L4 variant;cDNA FLJ50996, highly similar to 60S ribosomal protein L4;cDNA FLJ50994, moderately similar to 60S ribosomal protein L4	RPL1;RPL4	60S ribosomal protein L4;cDNA FLJ50996, highly similar to 60S ribosomal protein L4;cDNA FLJ50994, moderately similar to 60S ribosomal protein L4;26 kDa protein	P36578;B4DFI6;Q53G74;Q59GY2;B4DMJ6;B4DMJ2	10	13	12	13	12	13	12	47.697	427	1.205e-144	1.0464	1.1685	19.123	29	0.75892	1.0824	14.142	35	135880000	65261000	70616000	70862000	38385000	32477000
IPI00412579;IPI00478277;IPI00035167	IPI00412579	15;6;1	60S ribosomal protein L10a;CSA-19;Neural precursor cell expressed developmentally down-regulated protein 6;Ribosomal protein L1	NEDD6;RPL10A	60S ribosomal protein L10a	P62906;Q1JQ76	3	14	15	14	15	14	15	24.831	217	2.6439e-145	1.2389	1.4647	25.62	49	0.6289	0.83727	12.967	64	173990000	71649000	102340000	290150000	172020000	118130000
IPI00376798;IPI00746438;IPI00647674;IPI00647168;IPI00878431	IPI00376798;IPI00746438;IPI00647674;IPI00647168	16;14;12;11;2	60S ribosomal protein L11;CLL-associated antigen KW-12;Cell growth-inhibiting protein 34;cDNA, FLJ92077, Homo sapiens ribosomal protein L11 (RPL11), mRNA;Ribosomal protein L11;Ribosomal protein L11, isoform CRA_b	RPL11;hCG_1739238;RP11-223J15.3-001;RP11-223J15.3-005;RP11-223J15.3-004	Isoform 1 of 60S ribosomal protein L11;Isoform 2 of 60S ribosomal protein L11;Ribosomal protein L11;Ribosomal protein L11	P62913-1;P62913;Q08ES8;Q5VVD0;P62913-2;Q5VVC8;Q5VVC9	5	12	15	12	15	12	15	20.252	178	6.8077e-181	1.0028	1.1261	15.997	33	0.82465	1.1047	8.5685	29	321850000	154460000	167380000	258220000	134790000	123440000
IPI00024933;IPI00816063;IPI00868816	IPI00024933;IPI00816063	10;6;4	60S ribosomal protein L12;HCG21173, isoform CRA_a;Ribosomal protein L12 variant	RPL12;hCG_21173	Isoform 1 of 60S ribosomal protein L12;Isoform 2 of 60S ribosomal protein L12	P30050-1;P30050;D3DS95;Q59FI9;P30050-2	3	8	10	8	10	8	10	17.818	165	0	0.99832	1.0845	11.766	31	0.82071	1.0569	37.37	25	797070000	380780000	416290000	532720000	285440000	247280000
IPI00465361;IPI00397611;IPI00909231	IPI00465361;IPI00397611	13;8;1	60S ribosomal protein L13;Breast basic conserved protein 1;Ribosomal protein L13	BBC1;OK/SW-cl.46;RPL13;hCG_1723872	60S ribosomal protein L13;24 kDa protein	P26373;A8K4C8;B4DLX3;O60250;Q6NZ55	3	13	12	13	12	13	12	24.261	211	1.6475e-272	1.0756	1.2722	13.774	66	0.75958	1.0144	15.641	61	634980000	296100000	338880000	649760000	372190000	277570000
IPI00555744;IPI00925323;IPI00815843	IPI00555744;IPI00925323;IPI00815843	5;5;5	60S ribosomal protein L14;CAG-ISL 7;cDNA FLJ76611, highly similar to Homo sapiens ribosomal protein L14 (RPL14), mRNA;cDNA FLJ75556, highly similar to Homo sapiens ribosomal protein L14, mRNA;Ribosomal protein L14 variant;RPL14 protein;cDNA FLJ51325, highly similar to 60S ribosomal protein L14	RPL14	Ribosomal protein L14 variant;60S ribosomal protein L14;RPL14 protein (Fragment)	P50914;A8K3Q9;A8K7N0;Q6IPH7;B7Z6S8;A0PJ62	3	2	5	2	5	2	5	23.787	220	2.5413e-37	2.2484	2.636	14.462	8	0.31664	0.41704	13.582	12	77260000	23689000	53570000	154180000	111610000	42568000
IPI00470528;IPI00927715;IPI00790569;IPI00926202;IPI00909437;IPI00910417;IPI00925058;IPI00062151;IPI00382749	IPI00470528;IPI00927715;IPI00790569;IPI00926202;IPI00909437;IPI00910417;IPI00925058	8;8;7;6;5;5;5;1;1	60S ribosomal protein L15;Ribosomal protein L15	EC45;RPL15;TCBAP0781;hCG_1996483	60S ribosomal protein L15;21 kDa protein;22 kDa protein;20 kDa protein;Ribosomal protein L15;Ribosomal protein L15;16 kDa protein	P61313;Q5U0C0;B4DLP4;B4DEN1;Q642I1;Q76N55	9	8	8	8	8	8	8	24.146	204	6.2313e-56	1.1555	1.3494	18.629	20	0.69706	0.92192	15.986	27	43148000	18661000	24488000	45281000	27046000	18235000
IPI00413324;IPI00644171;IPI00394699;IPI00642149;IPI00878444;IPI00874214;IPI00455067;IPI00844321	IPI00413324;IPI00644171;IPI00394699	12;8;8;4;3;3;2;2	60S ribosomal protein L17;60S ribosomal protein L23;PD-1;cDNA FLJ52184, highly similar to 60S ribosomal protein L17;Putative uncharacterized protein RPL17	RPL17	60S ribosomal protein L17;21 kDa protein;Uncharacterized protein	P18621;B4E3C2;B5ME31	8	12	9	12	9	12	9	21.397	184	7.2909e-284	1.166	1.2999	8.5032	61	0.7089	0.93545	10.801	41	865060000	389360000	475700000	356830000	201380000	155450000
IPI00010153;IPI00795408;IPI00791920;IPI00794091;IPI00795751;IPI00749373	IPI00010153;IPI00795408;IPI00791920;IPI00794091;IPI00795751	4;4;4;4;4;1	60S ribosomal protein L17;60S ribosomal protein L23;Similar to ribosomal protein L23;Putative uncharacterized protein RPL23	RPL23	60S ribosomal protein L23;15 kDa protein;13 kDa protein;Uncharacterized protein;Uncharacterized protein	P62829;Q9BTQ7;B9ZVP7;C9JD32	6	2	4	2	4	2	4	14.865	140	1.6536e-114				2	0.82548	1.1241	11.006	6	24919000	11275000	13643000	93820000	44577000	49243000
IPI00215719;IPI00908950	IPI00215719;IPI00908950	10;6	60S ribosomal protein L18;Ribosomal protein L18	RPL18	60S ribosomal protein L18;Ribosomal protein L18	Q07020;Q0QEW2;B4DDY5	2	10	9	10	9	10	9	21.634	188	6.4762e-164	1.3816	1.57	22.86	36	0.55747	0.75855	21.247	29	642290000	261320000	380960000	449040000	274820000	174220000
IPI00026202;IPI00847774;IPI00872093;IPI00909746;IPI00878506	IPI00026202;IPI00847774;IPI00872093;IPI00909746	13;13;12;10;1	60S ribosomal protein L18a;cDNA, FLJ92035, highly similar to Homo sapiens ribosomal protein L18a (RPL18A), mRNA;cDNA FLJ52166, highly similar to 60S ribosomal protein L18a;Ribosomal protein L18a variant;Ribosomal protein L18a;cDNA FLJ51501, highly similar to 60S ribosomal protein L18a;Ribosomal protein L18a-like protein;cDNA FLJ51502, highly similar to 60S ribosomal protein L18a	RPL18A	60S ribosomal protein L18a;cDNA FLJ51501, highly similar to 60S ribosomal protein L18a;21 kDa protein;cDNA FLJ51502, highly similar to 60S ribosomal protein L18a	Q02543;B2R4C0;B4DUV3;Q53HD3;Q76N54;B4DM74;Q32XH3;B4DM94	5	13	11	13	11	13	11	20.762	176	3.4465e-205	1.4917	1.6822	31.449	41	0.47879	0.65529	30.657	33	266490000	103300000	163190000	131090000	84088000	47004000
IPI00025329	IPI00025329	9	60S ribosomal protein L19;Ribosomal protein L19	RPL19	60S ribosomal protein L19	P84098;Q53G49;Q8IWR8	1	9	8	9	8	9	8	23.466	196	1.9446e-243	1.129	1.3259	17.19	25	0.62134	0.84905	9.3581	24	66945000	30078000	36867000	109070000	65519000	43552000
IPI00247583;IPI00845507;IPI00879165;IPI00397713;IPI00878451;IPI00399374	IPI00247583;IPI00845507;IPI00879165	14;10;10;5;4;3	60S ribosomal protein L21;cDNA, FLJ92056, Homo sapiens ribosomal protein L21 (RPL21), mRNA;Ribosomal protein L21;Ribosomal protein L21, isoform CRA_a;RPL21 protein;Ribosomal protein L21 variant	RPL21;hCG_2020044;RP11-428O18.5-001	60S ribosomal protein L21;Similar to 60S ribosomal protein L21;Protein	P46778;Q6IAX2;Q59GK9	6	14	11	14	11	14	11	18.565	160	5.8985e-141	1.0192	1.1443	13.513	77	0.79865	1.0613	16.128	49	1101500000	522200000	579290000	432280000	232670000	199610000
IPI00219153;IPI00878392;IPI00879364	IPI00219153;IPI00878392	5;5;1	60S ribosomal protein L22;EBER-associated protein;Epstein-Barr virus small RNA-associated protein;Heparin-binding protein HBp15;Ribosomal protein L22	RPL22	60S ribosomal protein L22;11 kDa protein	P35268;Q7Z4W8;Q8WYP0;Q9BYF5	3	4	5	4	5	4	5	14.787	128	1.4234e-55	0.94259	1.1102	6.9103	6	0.83025	1.0872	8.4895	9	25804000	12510000	13294000	64227000	33810000	30417000
IPI00947070;IPI00856049;IPI00945264	IPI00947070;IPI00856049;IPI00945264	5;5;5	60S ribosomal protein L22-like 1;Putative uncharacterized protein RPL22L1	RPL22L1	17 kDa protein;60S ribosomal protein L22-like 1;Uncharacterized protein	Q6P5R6;C9JYQ9	3	2	5	2	5	2	5	16.9	142	4.5562e-133				2	0.88724	1.1648	7.9093	7	772050	401850	370200	17992000	9630400	8362000
IPI00793696;IPI00306332;IPI00946221;IPI00791426	IPI00793696;IPI00306332;IPI00946221;IPI00791426	6;6;6;6	60S ribosomal protein L24;60S ribosomal protein L30;Putative uncharacterized protein RPL24;Ribosomal protein L24, isoform CRA_e	RPL24;hCG_2023003	19 kDa protein;60S ribosomal protein L24;Uncharacterized protein;Uncharacterized protein	P83731;C9JNW5;C9JXB8	4	6	5	6	5	6	5	19.41	168	1.161e-27	1.7734	1.9802	9.3206	16	0.4757	0.64602	7.3044	16	156100000	54924000	101180000	103550000	67997000	35555000
IPI00027270;IPI00433834;IPI00007144;IPI00789514;IPI00792420	IPI00027270;IPI00433834;IPI00007144;IPI00789514	11;10;9;9;3	60S ribosomal protein L26;HCG1985370, isoform CRA_a;RPL26 protein;Putative uncharacterized protein RPL26;60S ribosomal protein L26-like 1;Ribosomal protein L26-like 1, isoform CRA_a	RPL26;hCG_1985370;RPL26L1;RPL26P1;hCG_1979281	60S ribosomal protein L26;Uncharacterized protein;60S ribosomal protein L26-like 1;13 kDa protein	P61254;D3DTR8;Q6IBH6;A6NE05;Q9UNX3;D3DQM0	5	11	10	11	10	11	10	17.258	145	7.5607e-65	1.1603	1.2804	8.489	32	0.67736	0.92708	12.242	37	113430000	50625000	62808000	96913000	56069000	40844000
IPI00219155;IPI00790294;IPI00792879	IPI00219155;IPI00790294	6;4;1	60S ribosomal protein L27	RPL27	60S ribosomal protein L27;60S ribosomal protein L27	P61353;B2R4D8;Q6LCU2	3	6	3	6	3	6	3	15.798	136	1.3502e-11	0.86379	1.0973	7.8202	9	0.75483	1.0963	6.4616	5	92656000	49425000	43232000	36233000	19500000	16733000
IPI00456758	IPI00456758	2	60S ribosomal protein L27a;Ribosomal protein L27a	RPL27A;L27a	60S ribosomal protein L27a	P46776;Q6NZ52;Q9BQQ5	1	2	1	2	1	2	1	16.561	148	4.4736e-65	1.0293	1.1646	7.9416	5				0	22964000	10724000	12240000	0	0	0
IPI00550021;IPI00651660;IPI00877635;IPI00877999;IPI00877787;IPI00878524;IPI00878827;IPI00219335	IPI00550021;IPI00651660;IPI00877635;IPI00877999;IPI00877787;IPI00878524	15;14;12;12;11;11;6;1	60S ribosomal protein L3;HIV-1 TAR RNA-binding protein B;Ribosomal protein L3;cDNA FLJ35376 fis, clone SKMUS2004044, highly similar to Homo sapiens ribosomal protein L3 (RPL3), transcript variant 2, mRNA;cDNA FLJ59135, highly similar to 60S ribosomal protein L3;Ribosomal protein L3, isoform CRA_i;Ribosomal protein L3, isoform CRA_b;RPL3 protein;Putative uncharacterized protein;Putative uncharacte…	OK/SW-cl.32;RPL3;hCG_2015191;rpl3	60S ribosomal protein L3;60S ribosomal protein L3 isoform b;Ribosomal protein L3, isoform CRA_b;35 kDa protein;Uncharacterized protein;Protein	P39023;Q96QL0;B3KS36;B4DN06;Q49AJ9;Q8TBW1;Q9BT63;Q9NY85;B5MCW2	8	15	15	15	15	15	15	46.108	403	8.9842e-168	0.86737	0.99111	13.471	33	1.0187	1.4256	15.873	40	78437000	39727000	38710000	107070000	50132000	56942000
IPI00219156;IPI00872940;IPI00794745;IPI00790695;IPI00794121	IPI00219156;IPI00872940;IPI00794745;IPI00790695	4;4;2;2;1	60S ribosomal protein L30	RPL30	60S ribosomal protein L30;13 kDa protein;6 kDa protein;6 kDa protein	P62888	5	3	4	3	4	3	4	12.784	115	5.1084e-40	0.96954	1.1747	9.6157	3	0.78826	1.0094	9.4255	4	18427000	8279300	10147000	41992000	22462000	19530000
IPI00026302;IPI00917298;IPI00848331;IPI00856058;IPI00916315;IPI00915795;IPI00916572;IPI00917675	IPI00026302;IPI00917298;IPI00848331;IPI00856058;IPI00916315;IPI00915795;IPI00916572;IPI00917675	4;3;3;3;3;3;3;2	60S ribosomal protein L31;cDNA, FLJ92036, highly similar to Homo sapiens ribosomal protein L31 (RPL31), mRNA;Ribosomal protein L31, isoform CRA_a;Ribosomal protein L31;cDNA FLJ57527, highly similar to 60S ribosomal protein L31;Putative uncharacterized protein RPL31;cDNA FLJ58912, highly similar to 60S ribosomal protein L31;Ribosomal protein L31, isoform CRA_c;RPL31 protein;cDNA FLJ58908, highly s…	RPL31;hCG_27618	60S ribosomal protein L31;cDNA FLJ57527, highly similar to 60S ribosomal protein L31;60S ribosomal protein L31 isoform 2;60S ribosomal protein L31 isoform 3;cDNA FLJ58908, highly similar to 60S ribosomal protein L31;Uncharacterized protein;Protein;Uncharac	P62899;B2R4C1;D3DVJ4;Q76N53;B7Z4C8;B7Z4K2;Q6IRZ0;B7Z4E3;C9JU56;B8ZZK4	8	3	2	3	2	3	2	14.463	125	6.4324e-203	0.88116	0.99603	2.9853	3				2	66363000	34978000	31384000	109120000	57095000	52028000
IPI00412607;IPI00550247;IPI00455757	IPI00412607;IPI00550247;IPI00455757	3;3;2	60S ribosomal protein L35;Similar to 60S ribosomal protein L35	RPL35;LOC154880;tcag7.829	60S ribosomal protein L35;Protein;Similar to 60S ribosomal protein L35	P42766;A4D2M5	3	3	3	3	3	3	3	14.551	123	3.4504e-79	1.1768	1.3154	15.119	7	0.73138	0.96552	3.8353	4	45287000	20584000	24703000	37099000	20458000	16641000
IPI00000494;IPI00640037	IPI00000494	13;4	60S ribosomal protein L5;cDNA, FLJ95579, Homo sapiens ribosomal protein L5 (RPL5), mRNA;Ribosomal protein L5;Ribosomal protein L5, isoform CRA_c;cDNA FLJ38496 fis, clone FELIV1000137, highly similar to 60S RIBOSOMAL PROTEIN L5;Ribosomal protein L5, isoform CRA_b;Ribosomal protein L5 variant;Ribosomal protein L5, isoform CRA_a;RPL5 protein	MSTP030;RPL5;hCG_2028912	60S ribosomal protein L5	P46777;A2RUM7;B3KTM6;Q59GX9;Q8WYP1;Q9BUV4	2	12	13	12	13	12	13	34.362	297	2.4027e-205	1.0113	1.2459	22.85	53	0.81825	0.95265	35.739	58	154090000	73876000	80213000	315780000	167370000	148410000
IPI00790342;IPI00329389;IPI00867533;IPI00789282	IPI00790342;IPI00329389;IPI00867533	15;15;15;4	60S ribosomal protein L6;Neoplasm-related protein C140;Tax-responsive enhancer element-binding protein 107	RPL6;TXREB1	60S ribosomal protein L6;60S ribosomal protein L6;60S ribosomal protein L6	B2R4K7;Q9HBB3;Q02878;B4DRX3;Q8N5Z7;Q8TBK5	4	14	12	14	12	14	12	32.872	289	1.2831e-250	1.1385	1.4258	19.707	91	0.60604	0.71115	17.606	88	409890000	181700000	228190000	666640000	400810000	265830000
IPI00871827;IPI00472171;IPI00030179;IPI00794746;IPI00878826;IPI00790291;IPI00793342	IPI00871827;IPI00472171;IPI00030179;IPI00794746	17;17;17;15;5;4;3	60S ribosomal protein L7;Similar to 60S ribosomal protein L7; similar to P18124 (PID:d133021);Putative uncharacterized protein RPL7	RPL7;WUGSC:H_RG054D04.1	32 kDa protein;30 kDa protein;60S ribosomal protein L7;Uncharacterized protein	P18124;O95036;A8MUD9	7	14	16	14	16	14	16	32.275	272	5.9306e-125	1.301	1.5427	16.179	71	0.56405	0.7564	19.492	85	565120000	233100000	332020000	651500000	391200000	260300000
IPI00299573;IPI00642454;IPI00397676;IPI00478896	IPI00299573;IPI00642454;IPI00397676	13;9;8;6	60S ribosomal protein L7a;PLA-X polypeptide;Surfeit locus protein 3;cDNA FLJ78489, highly similar to Homo sapiens ribosomal protein L7a (RPL7A), mRNA;cDNA, FLJ92002, Homo sapiens ribosomal protein L7a (RPL7A), mRNA;Ribosomal protein L7a;Ribosomal protein L7a, isoform CRA_c	RPL7A;SURF3;SURF-3;hCG_2032998;RP11-244N20.10-009;RP11-244N20.10-005;RP-L7a	60S ribosomal protein L7a;Ribosomal protein L7a;30 kDa protein	P62424;Q5T8U4;Q5T8U2;Q9BY74	4	11	12	11	12	11	12	29.995	266	0	1.4607	1.7397	16.549	36	0.51331	0.67057	15.042	68	146180000	56327000	89856000	351740000	222780000	128960000
IPI00456940	IPI00456940	2	60S ribosomal protein L7-like 1;cDNA FLJ77818;cDNA FLJ11842 fis, clone HEMBA1006652, highly similar to Ribosomal protein L7-like 1;cDNA FLJ51993, highly similar to Ribosomal protein L7-like 1;cDNA FLJ50850, highly similar to Ribosomal protein L7-like 1	RPL7L1	60S ribosomal protein L7-like 1	Q6DKI1;A8K5J5;B3KMP5;B7Z4G0;B7Z652	1	1	2	1	2	1	2	28.661	246	1.8989e-10				0	0.45537	0.56694	10.525	5	0	0	0	9452500	6152600	3299900
IPI00012772;IPI00797230;IPI00795138;IPI00909884;IPI00792050;IPI00795853	IPI00012772;IPI00797230;IPI00795138;IPI00909884	13;12;11;10;5;5	60S ribosomal protein L8;Ribosomal protein L8, isoform CRA_b;cDNA FLJ53750, highly similar to 60S ribosomal protein L8	RPL8;hCG_24000	60S ribosomal protein L8;32 kDa protein;26 kDa protein;cDNA FLJ53750, highly similar to 60S ribosomal protein L8	P62917;D3DWN2;B4DVG7	6	12	12	12	12	12	12	28.024	257	7.6684e-245	1.1509	1.3636	10.631	42	0.68521	0.856	10.453	45	135180000	61722000	73454000	212760000	120540000	92224000
IPI00031691;IPI00795717;IPI00965303;IPI00968128;IPI00910195;IPI00966707;IPI00909133;IPI00795310;IPI00967876;IPI00789747;IPI00719047;IPI00878105	IPI00031691;IPI00795717;IPI00965303;IPI00968128;IPI00910195;IPI00966707;IPI00909133;IPI00795310	20;19;18;16;15;15;15;12;9;5;3;2	60S ribosomal protein L9;cDNA, FLJ92535, Homo sapiens ribosomal protein L9 (RPL9), mRNA;NPC-A-16;Ribosomal protein L9;Ribosomal protein L9 isoform;Ribosomal protein L9, isoform CRA_b;cDNA FLJ51990, highly similar to 60S ribosomal protein L9;Ribosomal protein L9, isoform CRA_d;cDNA FLJ52179, highly similar to 60S ribosomal protein L9	OK/SW-cl.103;RPL9;RPL9P7;RPL9P8;RPL9P9;hCG_37461	60S ribosomal protein L9;19 kDa protein;Uncharacterized protein;Protein;cDNA FLJ51990, highly similar to 60S ribosomal protein L9;19 kDa protein;cDNA FLJ52179, highly similar to 60S ribosomal protein L9;10 kDa protein	P32969;Q53Z07;D6RAN4;B4DLV8;B4E1M5	12	18	19	18	19	18	19	21.863	192	0	1.0369	1.1463	11.267	101	0.79312	1.0526	9.9462	111	1624200000	772380000	851840000	1134800000	607760000	527060000
IPI00007175;IPI00020793	IPI00007175;IPI00020793	7;5	60S ribosome subunit biogenesis protein NIP7 homolog;KD93;cDNA FLJ10296 fis, clone NT2RM1001044, highly similar to Homo sapiens HSPC031 mRNA	CGI-37;HSPC031;HSPC180;NIP7;OK/SW-cl.76;OK/SW-cl.78	Isoform 1 of 60S ribosome subunit biogenesis protein NIP7 homolog;Isoform 2 of 60S ribosome subunit biogenesis protein NIP7 homolog	Q9Y221-1;Q9Y221;Q9Y221-2;B3KM49	2	6	5	6	5	6	5	20.462	180	2.4217e-31	0.98785	1.0889	12.081	9	0.83936	1.0728	11.434	9	38996000	18501000	20495000	43868000	23022000	20846000
IPI00293533	IPI00293533	3	62 kDa nucleoporin;Nuclear pore glycoprotein p62;Nucleoporin Nup62;Putative uncharacterized protein pp7052	NUP62;pp7052	Nuclear pore glycoprotein p62	P37198;Q8WYU3	1	3	3	3	3	3	3	53.254	522	4.2274e-19	0.97979	1.2422	13.246	14	0.93019	1.1621	6.1956	13	28446000	13852000	14594000	37776000	18988000	18788000
IPI00256861;IPI00550385;IPI00478226;IPI00941241	IPI00256861;IPI00550385;IPI00478226;IPI00941241	4;4;4;4	620 kDa actin-binding protein;Actin cross-linking family protein 7;Macrophin-1;Microtubule-actin cross-linking factor 1, isoforms 1/2/3/5;Trabeculin-alpha;ACF7 protein;Microtubule-actin crosslinking factor 1;cDNA FLJ58849, highly similar to Microtubule-actin crosslinking factor 1, isoform 4;MACF1 protein;cDNA FLJ46776 fis, clone TRACH3026650, highly similar to Actin cross-linking family protein 7	ABP620;ACF7;KIAA0465;KIAA1251;MACF1;RP11-69E11.1-010;RP11-69E11.1-003	Isoform 2 of Microtubule-actin cross-linking factor 1, isoforms 1/2/3/5;Isoform 1 of Microtubule-actin cross-linking factor 1, isoforms 1/2/3/5;Isoform 5 of Microtubule-actin cross-linking factor 1, isoforms 1/2/3/5;Microtubule-actin crosslinking factor 1	Q9UPN3-2;Q9UPN3;Q13696;Q9UPN3-1;B1ALC6;B1ANR6;B4DNC4;Q6IPG6;Q6ZQZ4;Q9UPN3-4;B1ALC4;B1ANR3;B1AP66	4	0	4	0	1	0	1	620.41	5430	0.011334				0				1	0	0	0	517030	277540	239490
IPI00141318;IPI00939370;IPI00883950;IPI00604713	IPI00141318;IPI00939370;IPI00883950;IPI00604713	3;3;3;3	63 kDa membrane protein;Cytoskeleton-associated protein 4;CKAP4 protein;Similar to cytoskeleton-associated protein 4;cDNA FLJ41699 fis, clone HCHON2004776, highly similar to Homo sapiens cytoskeleton-associated protein 4 (CKAP4), mRNA	CKAP4	Isoform 1 of Cytoskeleton-associated protein 4;CKAP4 protein (Fragment);Similar to cytoskeleton-associated protein 4 (Fragment);Isoform 2 of Cytoskeleton-associated protein 4	Q07065-1;Q07065;Q6NWZ1;Q8TB01;Q07065-2;B3KVX6	4	2	2	2	2	2	2	66.022	602	3.1545e-32				1				1	4378400	3746100	632350	1807500	162150	1645400
CON__P12035;IPI00290857;IPI00942512	CON__P12035;IPI00290857;IPI00942512	15;15;15	65 kDa cytokeratin;Cytokeratin-3;Keratin, type II cytoskeletal 3;Keratin-3;Type-II keratin Kb3	KRT3	>P12035 SWISS-PROT:P12035 Tax_Id=9606 Gene_Symbol=KRT3 Keratin, type II cytoskeletal 3;Keratin, type II cytoskeletal 3;keratin, type II cytoskeletal 3	P12035	3	15	11	3	2	3	2	64.503	629	8.9937e-180	1.4058	1.6463	17.66	5	0.54797	0.69624	9.3671	6	19121000	11562000	7558600	34478000	21303000	13174000
IPI00216919;IPI00956212;IPI00009326	IPI00216919;IPI00956212;IPI00009326	5;5;5	65 kDa Yes-associated protein;Yorkie homolog;cDNA FLJ51091, highly similar to 65 kDa Yes-associated protein;cDNA FLJ51192, highly similar to 65 kDa Yes-associated protein;cDNA, FLJ79015, highly similar to 65 kDa Yes-associated protein;Putative uncharacterized protein DKFZp451O0517	YAP1;YAP65;DKFZp451O0517	Isoform 1 of Yorkie homolog;Isoform 2 of Yorkie homolog;Isoform 3 of Yorkie homolog	P46937-1;P46937;B4DTY1;B4E2Y3;B7ZA01;Q86T74;P46937-2;P46937-3	3	3	3	3	3	3	3	54.461	504	7.0133e-49	0.61681	0.763	22.134	5	1.0811	1.227	9.3757	6	21348000	12897000	8450800	35891000	16879000	19012000
IPI00221226;IPI00002459;IPI00442825	IPI00221226;IPI00002459;IPI00442825	5;5;3	67 kDa calelectrin;Annexin A6;Annexin VI;Annexin-6;Calphobindin-II;Chromobindin-20;Lipocortin VI;p68;p70;Protein III;cDNA FLJ75116, highly similar to Homo sapiens annexin A6, transcript variant 1, mRNA;cDNA FLJ53638, highly similar to Annexin A6;cDNA FLJ53686, highly similar to Annexin A6;Annexin A6, isoform CRA_a;Annexin A6, isoform CRA_c;Putative uncharacterized protein ANXA6;cDNA FLJ26567 fis,…	ANX6;ANXA6;hCG_39152	Annexin A6;Uncharacterized protein;cDNA FLJ26567 fis, clone LNF05260, highly similar to Annexin VI	P08133;A8K3Q7;B7Z582;B7Z8A7;D3DQH4;A6NN80;Q6ZP35	3	2	3	2	3	2	3	75.872	673	8.481e-50				1	0.74356	0.85869	38.107	3	1797100	1330800	466350	2636700	1523900	1112800
IPI00220327;CON__P04264	IPI00220327;CON__P04264	47;43	67 kDa cytokeratin;Cytokeratin-1;Hair alpha protein;Keratin, type II cytoskeletal 1;Keratin-1;Type-II keratin Kb1	KRT1;KRTA	Keratin, type II cytoskeletal 1;>P04264 SWISS-PROT:P04264 Tax_Id=9606 Gene_Symbol=KRT1 Keratin, type II cytoskeletal 1	P04264	2	47	13	46	12	35	9	66.038	644	0	1.1545	1.2547	80.23	16	0.53956	0.78733	19.681	15	3921300000	3355400000	565900000	1515100000	957030000	558030000
IPI00294426;IPI00020194	IPI00294426;IPI00020194	5;5	68 kDa TATA-binding protein-associated factor;RNA-binding protein 56;TATA-binding protein-associated factor 2N;cDNA, FLJ94920, Homo sapiens TAF15 RNA polymerase II, TATA box binding protein(TBP)-associated factor, 68kDa (TAF15), transcript variant 1, mRNA;TAF15 RNA polymerase II, TATA box binding protein (TBP)-associated factor, 68kDa;TAF15 RNA polymerase II, TATA box binding protein (TBP)-associ…	RBP56;TAF15;TAF2N;hCG_1992163	Isoform Long of TATA-binding protein-associated factor 2N;Isoform Short of TATA-binding protein-associated factor 2N	Q92804-1;Q92804;Q86X94;Q92804-2;B4E312	2	3	4	2	3	2	3	61.829	592	8.8153e-53	0.74375	0.9283	7.6244	7	1.1274	1.349	10.44	9	61069000	35100000	25969000	95256000	43122000	52134000
IPI00009790;IPI00643196;IPI00639981;IPI00645848;IPI00552617;IPI00642664;IPI00646468;IPI00552290	IPI00009790;IPI00643196	23;20;10;5;4;3;3;2	6-phosphofructokinase type C;6-phosphofructokinase, platelet type;Phosphofructo-1-kinase isozyme C;Phosphofructokinase 1;Phosphohexokinase;cDNA FLJ35278 fis, clone PROST2006579, highly similar to 6-phosphofructokinase type C (EC 2.7.1.11);Phosphofructokinase-P;PFKP protein;Phosphofructokinase, platelet;Similar to phosphofructokinase, platelet	PFKF;PFKP;PFK-P;RP11-298E9.2-004	6-phosphofructokinase type C;cDNA FLJ35278 fis, clone PROST2006579, highly similar to 6-phosphofructokinase type C	Q01813;B3KS15;O14943;Q49A78;Q5VSR7;Q8WTZ9	8	18	19	18	19	16	16	85.595	784	0	0.3977	0.48925	15.144	34	1.8545	2.0874	15.528	39	119760000	84290000	35467000	113590000	35515000	78076000
IPI00332371;IPI00925520;IPI00940003	IPI00332371;IPI00925520	16;15;4	6-phosphofructokinase, liver type;Phosphofructo-1-kinase isozyme B;Phosphofructokinase 1;Phosphohexokinase;cDNA FLJ30173 fis, clone BRACE2000969, highly similar to 6-phosphofructokinase, liver type (EC 2.7.1.11);cDNA FLJ61026, highly similar to Homo sapiens phosphofructokinase, liver (PFKL), transcript variant 1, mRNA;Putative uncharacterized protein DKFZp686L2097;PFKL protein;Putative uncharacte…	PFKL;DKFZp686L2097;DKFZp686G1648	Isoform 1 of 6-phosphofructokinase, liver type;6-phosphofructokinase, liver type (EC 2.7.1.11) (Phosphofructokinase 1) (Phosphohexokinase) (Phosphofructo-1-kinase isozyme B) (PFK-B). Isoform 2	P17858-1;P17858;B3KNQ7;B4E108;Q6MZK4;Q7L2M7;Q7Z3R9;Q9BSP4;P17858-2	3	13	14	11	11	10	10	85.018	780	0	0.64092	0.85688	16.97	29	1.1138	1.3149	14.666	29	64105000	35925000	28180000	72884000	32027000	40857000
IPI00219525;IPI00910950;IPI00943153	IPI00219525;IPI00910950	5;4;2	6-phosphogluconate dehydrogenase, decarboxylating;cDNA FLJ51182, highly similar to 6-phosphogluconate dehydrogenase, decarboxylating (EC 1.1.1.44);Putative uncharacterized protein PGD	PGD;PGDH;hCG_2006054;RP4-736L20.2-001	6-phosphogluconate dehydrogenase, decarboxylating;cDNA FLJ51182, highly similar to 6-phosphogluconate dehydrogenase, decarboxylating	P52209;A8K2Y9;B4DQJ8;B4DV68;B4E2U0;A9Z1X1	3	4	5	4	5	4	5	53.139	483	5.3651e-159	0.669	0.79915	9.1396	13	1.0865	1.5359	13.45	15	23281000	14046000	9235300	20500000	9414200	11085000
IPI00029997;IPI00643842	IPI00029997	12;5	6-phosphogluconolactonase	PGLS	6-phosphogluconolactonase	O95336	2	12	9	12	9	12	9	27.547	258	3.3262e-210	0.81266	0.94332	11.083	36	0.71753	0.91881	13.507	38	136590000	73631000	62957000	172790000	96982000	75810000
IPI00607861	IPI00607861	4	6-phosphogluconolactonase;GDH/6PGL endoplasmic bifunctional protein;Glucose 1-dehydrogenase;Hexose-6-phosphate dehydrogenase	GDH;H6PD	GDH/6PGL endoplasmic bifunctional protein	O95479	1	2	4	2	4	2	4	88.892	791	6.2882e-09	0.78233	1.0232	22.314	4	0.84367	0.95485	20.917	4	5979500	3343800	2635700	5090300	2631800	2458500
IPI00004392;IPI00759578;IPI00759462;IPI00396056	IPI00004392;IPI00759578;IPI00759462;IPI00396056	4;4;4;4	7,8-dihydro-8-oxoguanine triphosphatase;8-oxo-dGTPase;Nucleoside diphosphate-linked moiety X motif 1;Nudix (Nucleoside diphosphate linked moiety X)-type motif 1;Nudix (Nucleoside diphosphate linked moiety X)-type motif 1, isoform CRA_a;NUDT1 protein	MTH1;NUDT1;hCG_18431;tcag7.546	Isoform p26 of 7,8-dihydro-8-oxoguanine triphosphatase;Isoform p22 of 7,8-dihydro-8-oxoguanine triphosphatase;Isoform p21 of 7,8-dihydro-8-oxoguanine triphosphatase;Isoform p18 of 7,8-dihydro-8-oxoguanine triphosphatase	P36639-1;P36639;P36639-2;P36639-3;P36639-4;Q7Z7N6	4	3	2	3	2	3	2	22.519	197	1.1114e-69	0.78768	0.86906	4.3704	3				2	5858500	3335500	2523000	2278900	934780	1344100
IPI00021405;IPI00216953;IPI00644087;IPI00514204;IPI00965833;IPI00910241;IPI00965567;IPI00965461	IPI00021405;IPI00216953;IPI00644087;IPI00514204;IPI00965833;IPI00910241	63;61;60;51;47;46;21;13	70 kDa lamin;Lamin-A/C;Renal carcinoma antigen NY-REN-32;Lamin A/C transcript variant 1;Lamin A/C;Progerin;cDNA FLJ56081, highly similar to Lamin-A/C	LMN1;LMNA;RP11-54H19.1-004;RP11-54H19.1-003	Isoform A of Prelamin-A/C;Isoform ADelta10 of Prelamin-A/C;Progerin;Lamin A/C;Uncharacterized protein;cDNA FLJ56081, highly similar to Lamin-A/C	P02545-1;P02545;Q5I6Y4;Q5I6Y6;P02545-3;Q6UYC3;Q5TCJ4;D6RAQ3;B4DI32	8	58	59	58	59	3	4	74.139	664	0	0.80052	1.0306	27.378	361	0.92317	1.104	13.907	321	2310200000	1194900000	1115300000	2111100000	1046400000	1064700000
IPI00216952;IPI00655812;IPI00514320;IPI00514817	IPI00216952;IPI00655812;IPI00514320;IPI00514817	61;55;45;45	70 kDa lamin;Lamin-A/C;Renal carcinoma antigen NY-REN-32;Lamin A/C, isoform CRA_b;Lamin A/C transcript variant 1;LMNA protein;Rhabdomyosarcoma antigen MU-RMS-40.12;Lamin A/C;cDNA FLJ55771, highly similar to Lamin-A/C	LMN1;LMNA;hCG_1997343;RP11-54H19.1-006;RP11-54H19.1-007	Isoform C of Prelamin-A/C;Rhabdomyosarcoma antigen MU-RMS-40.12;Lamin A/C;Lamin A/C	P02545-2;P02545;D3DVB0;Q5I6Y5;Q8N519;Q3BDU5;Q5TCI9;B4DFR3;Q5TCI8	4	57	57	2	2	2	2	65.134	572	0	0.67548	0.86826	10.061	11	1.008	1.2209	6.8846	9	16851000	9476800	7374200	59605000	28239000	31365000
IPI00293088;IPI00921849	IPI00293088	9;2	70 kDa lysosomal alpha-glucosidase;76 kDa lysosomal alpha-glucosidase;Acid maltase;Aglucosidase alfa;Lysosomal alpha-glucosidase	GAA	Lysosomal alpha-glucosidase	P10253	2	7	8	1	1	1	1	105.32	952	1.7626e-156	0.48753	0.60317	10.95	3	1.2997	1.4017	13.061	4	30200000	20604000	9596000	37772000	14560000	23211000
IPI00021338;IPI00788836	IPI00021338;IPI00788836	4;3	70 kDa mitochondrial autoantigen of primary biliary cirrhosis;Dihydrolipoamide acetyltransferase component of pyruvate dehydrogenase complex;Dihydrolipoyllysine-residue acetyltransferase component of pyruvate dehydrogenase complex, mitochondrial;M2 antigen complex 70 kDa subunit;Pyruvate dehydrogenase complex component E2;cDNA FLJ50978, highly similar to Dihydrolipoyllysine-residue acetyltransfer…	DLAT;DLTA	Dihydrolipoyllysine-residue acetyltransferase component of pyruvate dehydrogenase complex, mitochondrial;cDNA FLJ57320, highly similar to Dihydrolipoyllysine-residue acetyltransferase component of pyruvate dehydrogenase complex, mitochondrial	P10515;B4DJX1;B4DS43;Q16791;Q86YI5;B4DLQ2;Q01991;Q9HAN0	2	4	3	4	3	4	3	68.996	647	9.8004e-41	1.8534	2.1674	23.384	9	0.3496	0.43545	6.4961	3	28935000	8349800	20585000	12628000	10582000	2046100
IPI00644712;IPI00893062;IPI00893179;IPI00889791	IPI00644712;IPI00893062;IPI00893179;IPI00889791	20;19;19;16	70 kDa subunit of Ku antigen;ATP-dependent DNA helicase 2 subunit 1;ATP-dependent DNA helicase II 70 kDa subunit;CTC box-binding factor 75 kDa subunit;DNA repair protein XRCC6;Lupus Ku autoantigen protein p70;Thyroid-lupus autoantigen;X-ray repair complementing defective repair in Chinese hamster cells 6;X-ray repair cross-complementing protein 6;cDNA, FLJ96699, highly similar to Homo sapiens thy…	G22P1;XRCC6;CTA-216E10.7-005;CTA-216E10.7-004;CTA-216E10.7-002;hCG_2013151	X-ray repair cross-complementing protein 6;X-ray repair complementing defective repair in Chinese hamster cells 6;X-ray repair complementing defective repair in Chinese hamster cells 6;cDNA FLJ31224 fis, clone KIDNE2004305, highly similar to ATP-dependent	P12956;B2RDN9;B1AHC9;B4DE32;B4E356;Q6IC76;B1AHC7;B1AHC8	4	18	18	18	18	18	18	69.842	609	0	0.74645	0.94484	10.613	82	1.154	1.3338	13.765	52	338120000	185030000	153090000	246010000	106790000	139220000
IPI00441473;IPI00064328;IPI00794580;IPI00793983;IPI00952972	IPI00441473;IPI00064328;IPI00794580	7;6;6;3;2	72 kDa ICln-binding protein;Histone-arginine N-methyltransferase PRMT5;Jak-binding protein 1;Protein arginine N-methyltransferase 5;Shk1 kinase-binding protein 1 homolog;cDNA, FLJ96564, highly similar to Homo sapiens SKB1 homolog (S. pombe) (SKB1), mRNA;Protein arginine methyltransferase 5, isoform CRA_b;cDNA FLJ90770 fis, clone THYRO1000866, highly similar to Protein arginine N-methyltransferase…	HRMT1L5;IBP72;JBP1;PRMT5;SKB1;hCG_41976	Protein arginine N-methyltransferase 5;protein arginine N-methyltransferase 5 isoform b;cDNA FLJ54078, highly similar to Protein arginine N-methyltransferase 5	O14744;B2RDD7;D3DS33;A8MZ91;B4DV00;B4DX49;B4DY30	5	7	4	7	4	7	4	72.683	637	7.5721e-46	0.79798	1.0108	16.448	15	0.93207	1.1169	13.522	5	88542000	46428000	42114000	24228000	11317000	12911000
IPI00260715;IPI00221354;IPI00941083;IPI00645208;IPI00909890;IPI00428056;IPI00854677	IPI00260715;IPI00221354;IPI00941083;IPI00645208;IPI00909890;IPI00428056;IPI00854677	9;9;9;9;9;5;5	75 kDa DNA-pairing protein;Oncogene FUS;Oncogene TLS;POMp75;RNA-binding protein FUS;Translocated in liposarcoma protein;Fus-like protein;cDNA FLJ58049, highly similar to RNA-binding protein FUS;BBF2H7/FUS protein;Putative uncharacterized protein FUS	FUS;TLS	Fus-like protein (Fragment);Isoform Short of RNA-binding protein FUS;53 kDa protein;RNA-binding protein FUS isoform 3;cDNA FLJ58049, highly similar to RNA-binding protein FUS;BBF2H7/FUS protein (Fragment);Uncharacterized protein	P35637-1;P35637;Q13344;P35637-2;B4DR70;Q70T18;A6NMX6	7	7	9	7	9	6	8	53.376	528	0	0.70966	0.85472	17.119	40	1.0206	1.1801	16.893	46	672610000	377870000	294740000	471730000	221750000	249980000
IPI00007765;IPI00922694;IPI00966238;IPI00966795	IPI00007765;IPI00922694	25;17;5;3	75 kDa glucose-regulated protein;Heat shock 70 kDa protein 9;Mortalin;Peptide-binding protein 74;Stress-70 protein, mitochondrial;cDNA FLJ51811, highly similar to Stress-70 protein, mitochondrial;cDNA FLJ51907, highly similar to Stress-70 protein, mitochondrial;Heat shock 70 kDa protein 9B;HSPA9 protein;Catecholamine-regulated protein 40;cDNA FLJ51903, highly similar to Stress-70 protein, mitocho…	GRP75;HSPA9;HSPA9B	Stress-70 protein, mitochondrial;cDNA FLJ51903, highly similar to Stress-70 protein, mitochondrial	P38646;B7Z1V7;B7Z4V2;Q2F839;Q8N1C8;A1XP52;B7Z4T3	4	22	23	22	23	22	23	73.68	679	0	0.9139	1.1227	13.125	72	0.78601	0.90449	13.046	66	393160000	198050000	195110000	299660000	162880000	136790000
IPI00031522;IPI00908351	IPI00031522	20;6	78 kDa gastrin-binding protein;Long chain 3-hydroxyacyl-CoA dehydrogenase;Long-chain enoyl-CoA hydratase;TP-alpha;Trifunctional enzyme subunit alpha, mitochondrial;cDNA FLJ53969, highly similar to Trifunctional enzyme subunit alpha, mitochondrial;cDNA FLJ54509, highly similar to Trifunctional enzyme subunit alpha, mitochondrial;Putative uncharacterized protein HADHA;Trifunctional protein alpha-su…	HADH;HADHA	Trifunctional enzyme subunit alpha, mitochondrial	P40939;B4DDZ5;B4DRH6;Q53T69;Q53TA2;Q9UQC5	2	13	16	13	16	13	16	82.999	763	8.3104e-148	0.8324	1.052	14.241	19	0.95308	1.1259	10.731	20	52041000	29113000	22928000	52597000	25197000	27400000
IPI00003362	IPI00003362	48	78 kDa glucose-regulated protein;Endoplasmic reticulum lumenal Ca(2+)-binding protein grp78;Heat shock 70 kDa protein 5;Immunoglobulin heavy chain-binding protein;cDNA FLJ60062, highly similar to 78 kDa glucose-regulated protein;HSPA5 protein	GRP78;HSPA5	HSPA5 protein	P11021;B4DEF7;Q2KHP4	1	42	44	42	44	41	43	72.421	655	0	0.63385	0.82385	16.531	223	1.0043	1.1596	12.559	182	2876100000	1695600000	1180600000	2534700000	1222900000	1311700000
IPI00019380;IPI00513689	IPI00019380	14;1	80 kDa nuclear cap-binding protein;Nuclear cap-binding protein subunit 1	CBP80;NCBP;NCBP1	Nuclear cap-binding protein subunit 1	Q09161	2	13	10	13	10	13	10	91.838	790	6.2575e-223	0.80153	0.99554	17.043	26	0.99148	1.1369	7.726	16	44212000	24293000	19919000	25109000	12764000	12345000
IPI00002349	IPI00002349	2	82 kDa FMRP-interacting protein;Cell proliferation-inducing gene 1 protein;FMRP-interacting protein 2;Nuclear fragile X mental retardation-interacting protein 2;cDNA FLJ75095, highly similar to Homo sapiens 82-kD FMRP Interacting Protein (182-FIP), mRNA;Nuclear fragile X mental retardation protein interacting protein 2;Nuclear fragile X mental retardation protein interacting protein 2, isoform CR…	KIAA1321;NUFIP2;PIG1;hCG_29087	Nuclear fragile X mental retardation-interacting protein 2	Q7Z417;A1L3A7	1	1	2	1	2	1	2	76.12	695	0.00027929				0				2	0	0	0	3708300	1746000	1962300
IPI00790530;IPI00171542;IPI00909193	IPI00790530;IPI00171542;IPI00909193	2;2;2	85 kDa nucleoporin;FROUNT;Nuclear pore complex protein Nup85;Nucleoporin Nup75;Nucleoporin Nup85;Pericentrin-1;cDNA FLJ42510 fis, clone BRACE2044473, highly similar to Homo sapiens pericentrin 1 (PCNT1), mRNA;cDNA FLJ53138, highly similar to Homo sapiens pericentrin 1 (PCNT1), mRNA;cDNA FLJ54688, highly similar to Homo sapiens pericentrin 1 (PCNT1), mRNA;cDNA FLJ59373, highly similar to Homo sapi…	NUP75;NUP85;PCNT1	Nuclear pore complex protein Nup85;Nucleoporin 85;cDNA FLJ59373, highly similar to Homo sapiens pericentrin 1 (PCNT1), mRNA	Q9BW27;B3KW81;B4DMQ3;B7Z3C2;B4DPW1	3	1	2	1	2	1	2	75.019	656	3.7859e-34				0	1.0138	1.2459	15.607	4	0	0	0	2619400	1268900	1350500
IPI00220834;IPI00871391;IPI00925823;IPI00926445	IPI00220834	35;7;3;1	86 kDa subunit of Ku antigen;ATP-dependent DNA helicase 2 subunit 2;ATP-dependent DNA helicase II 80 kDa subunit;CTC box-binding factor 85 kDa subunit;DNA repair protein XRCC5;Ku80;Ku86;Lupus Ku autoantigen protein p86;Nuclear factor IV;Thyroid-lupus autoantigen;X-ray repair complementing defective repair in Chinese hamster cells 5 (double-strand-break rejoining);X-ray repair cross-complementing …	G22P2;XRCC5	X-ray repair cross-complementing protein 5	P13010;Q53T09;Q53TC2	4	28	31	28	31	28	31	82.704	732	0	0.7918	0.94245	17.755	92	1.1771	1.3875	13.986	119	482550000	257730000	224820000	521310000	222370000	298940000
IPI00001738	IPI00001738	5	88 kDa nucleoporin;Nuclear pore complex protein Nup88;Nucleoporin Nup88;cDNA FLJ58372, highly similar to Nuclear pore complex protein Nup88;cDNA FLJ56516, highly similar to Nuclear pore complex protein Nup88;Nucleoporin 88kDa, isoform CRA_a	NUP88;hCG_32910	Nuclear pore complex protein Nup88	Q99567;B4DP20;B7Z5I6;D3DTM2	1	3	5	3	5	3	5	83.541	741	3.2331e-94	0.84397	1.0974	25.996	5	0.81587	0.94334	13.646	8	7525000	3652600	3872400	12655000	6643300	6012000
IPI00019487	IPI00019487	3	8-oxo-dGTPase NUDT15;MutT homolog 2;Nucleoside diphosphate-linked moiety X motif 15;Probable 7,8-dihydro-8-oxoguanine triphosphatase NUDT15	MTH2;NUDT15	Probable 7,8-dihydro-8-oxoguanine triphosphatase NUDT15	Q9NV35	1	3	2	3	2	3	2	18.609	164	9.1162e-13	1.5269	1.7516	20.704	4	0.49461	0.68441	4.6798	3	2848700	1006200	1842500	4401900	2867000	1534900
IPI00020898;IPI00552941;IPI00007123;IPI00641592	IPI00020898;IPI00552941	5;3;2;2	90 kDa ribosomal protein S6 kinase 3;Insulin-stimulated protein kinase 1;MAP kinase-activated protein kinase 1b;pp90RSK2;Ribosomal protein S6 kinase alpha-3;Ribosomal S6 kinase 2;cDNA FLJ56618, highly similar to Ribosomal protein S6 kinase alpha-3 (EC 2.7.11.1);cDNA FLJ56653, highly similar to Ribosomal protein S6 kinase alpha-3 (EC 2.7.11.1);cDNA, FLJ79381, highly similar to Ribosomal protein S6…	ISPK1;MAPKAPK1B;RPS6KA3;RSK2;RP11-393H10.3-002	Ribosomal protein S6 kinase alpha-3;Ribosomal protein S6 kinase, 90kDa, polypeptide 3	P51812;B4DG22;B4DKZ2;B7ZB17;Q7Z2J3;Q7Z2J4;B1AXG1	4	3	4	3	4	2	2	83.735	740	1.1922e-05				1	0.64546	0.74773	9.6469	5	4079700	1669100	2410600	9591500	5388200	4203200
IPI00006612;IPI00646376;IPI00470905	IPI00006612;IPI00646376;IPI00470905	2;2;1	91 kDa synaptosomal-associated protein;Clathrin coat assembly protein AP180;Clathrin coat-associated protein AP180;Phosphoprotein F1-20;cDNA FLJ56601, highly similar to Clathrin coat assembly protein AP180;cDNA FLJ57108, highly similar to Clathrin coat assembly protein AP180	KIAA0656;SNAP91	Isoform 1 of Clathrin coat assembly protein AP180;Isoform 3 of Clathrin coat assembly protein AP180;Isoform 2 of Clathrin coat assembly protein AP180	O60641-1;O60641;B7Z2C2;B7Z2N2;O60641-3;O60641-2	3	2	1	1	0	1	0	92.501	907	1.2935e-05				1				0	1493100	628640	864450	0	0	0
IPI00397904;IPI00644506	IPI00397904;IPI00644506	11;8	93 kDa nucleoporin;Nuclear pore complex protein Nup93;Nucleoporin Nup93;cDNA FLJ78686, highly similar to Homo sapiens nucleoporin 93kDa (NUP93), mRNA;cDNA FLJ32075 fis, clone OCBBF1000146, highly similar to Nuclear pore complex protein Nup93;cDNA FLJ58756, highly similar to Nuclear pore complex protein Nup93	KIAA0095;NUP93	Nuclear pore complex protein Nup93;cDNA FLJ58756, highly similar to Nuclear pore complex protein Nup93	Q8N1F7;A8K897;B3KPQ8	2	8	8	8	8	8	8	93.487	819	9.733e-47	0.78939	1.0318	19.746	8	0.85939	1.0513	17.009	13	46691000	28339000	18352000	40531000	21455000	19075000
IPI00027230;IPI00939289;IPI00910360;IPI00556482;IPI00556538	IPI00027230;IPI00939289	54;36;10;6;2	94 kDa glucose-regulated protein;Endoplasmin;gp96 homolog;Heat shock protein 90 kDa beta member 1;Tumor rejection antigen 1;Tumor rejection antigen (Gp96) 1 variant;Tumor rejection antigen (Gp96) 1;HSP90B1 protein;cDNA FLJ58812, highly similar to Endoplasmin (Heat shock protein 90kDa beta member 1);cDNA FLJ58626, highly similar to Endoplasmin (Heat shock protein 90 kDa beta member 1)	GRP94;HSP90B1;TRA1	Endoplasmin;cDNA FLJ58626, highly similar to Endoplasmin	P14625;Q59FC6;Q5CAQ5;Q96GW1;B4DHT9;B4DU71	5	44	52	42	50	42	50	92.468	803	0	0.50046	0.63731	21.752	206	1.1698	1.359	16.724	249	2746500000	1770100000	976440000	2141800000	925110000	1216600000
IPI00162563;IPI00290648;IPI00377273;IPI00442235;IPI00910246	IPI00162563;IPI00290648;IPI00377273	16;15;13;6;5	95 kDa retinoblastoma-associated protein;E3 ubiquitin-protein ligase BRE1B;RING finger protein 40;cDNA FLJ78667, highly similar to Homo sapiens ring finger protein 40 (RNF40), transcript variant 1, mRNA;cDNA FLJ58158, highly similar to Ubiquitin-protein ligase BRE1B (EC 6.3.2.-);cDNA FLJ58265, highly similar to Ubiquitin-protein ligase BRE1B (EC 6.3.2.-);cDNA FLJ59150, highly similar to Ubiquitin…	BRE1B;KIAA0661;RNF40	Isoform 1 of E3 ubiquitin-protein ligase BRE1B;Isoform 4 of E3 ubiquitin-protein ligase BRE1B;Isoform 3 of E3 ubiquitin-protein ligase BRE1B	O75150-1;O75150;A8K6K1;O75150-4;B4DFU2;B4DMM1;B4E313;O75150-3;B3KQV1	5	13	12	12	10	12	10	113.68	1001	5.8843e-105	0.66571	0.86327	10.253	13	1.1553	1.3787	16.879	15	15812000	10326000	5485400	25648000	11633000	14015000
IPI00006038;IPI00337397;IPI00216688;IPI00953181;IPI00337395;IPI00936708;IPI00337396	IPI00006038;IPI00337397;IPI00216688;IPI00953181;IPI00337395;IPI00936708;IPI00337396	8;8;8;8;8;8;7	96 kDa nucleoporin;98 kDa nucleoporin;Nuclear pore complex protein Nup96;Nuclear pore complex protein Nup98;Nuclear pore complex protein Nup98-Nup96;Nucleoporin Nup96;Nucleoporin Nup98;cDNA FLJ77211, highly similar to Homo sapiens nucleoporin 98kDa (NUP98), transcript variant 3, mRNA;cDNA FLJ53414, highly similar to Nuclear pore complex protein Nup98-Nup96precursor;Nucleoporin NUP98	ADAR2;NUP98	Isoform 1 of Nuclear pore complex protein Nup98-Nup96;Isoform 5 of Nuclear pore complex protein Nup98-Nup96;Isoform 2 of Nuclear pore complex protein Nup98-Nup96;Isoform 6 of Nuclear pore complex protein Nup98-Nup96;Isoform 3 of Nuclear pore complex protei	P52948-1;P52948;A8KA17;P52948-5;P52948-2;P52948-6;P52948-3;P52948-4;B4DWF8;Q9HDC8	7	5	7	5	7	5	7	197.58	1817	1.0601e-59	0.79748	1.0235	14.292	7	0.96422	1.189	16.464	10	15489000	8684800	6804000	28512000	15686000	12825000
IPI00180954;IPI00641579;IPI00909097;IPI00646241;IPI00910502;IPI00443657	IPI00180954;IPI00641579;IPI00909097;IPI00646241;IPI00910502;IPI00443657	8;6;6;6;6;6	A18 hnRNP;Cold-inducible RNA-binding protein;Glycine-rich RNA-binding protein CIRP;Cold inducible RNA binding protein;Cold inducible RNA binding protein, isoform CRA_a;cDNA FLJ37462 fis, clone BRAWH2011343, highly similar to COLD-INDUCIBLE RNA-BINDING PROTEIN;cDNA FLJ52850, moderately similar to Cold-inducible RNA-binding protein;cDNA FLJ52834, moderately similar to Cold-inducible RNA-binding pro…	A18HNRNP;CIRBP;CIRP;hCG_21575	Cold-inducible RNA-binding protein;Cold inducible RNA binding protein, isoform CRA_c;cDNA FLJ52850, moderately similar to Cold-inducible RNA-binding protein;18 kDa protein;cDNA FLJ52834, moderately similar to Cold-inducible RNA-binding protein;cDNA FLJ4656	Q14011;Q53XX5;B3KT17;D6W5Y5;B4E2X2;B4E2A3;Q6ZR81	6	8	8	8	8	8	8	18.648	172	0	0.75105	0.85291	9.3413	26	1.295	1.7902	30.299	25	124350000	68283000	56064000	101710000	42607000	59103000
IPI00031960;IPI00916060	IPI00031960;IPI00916060	2;2	A190;DNA-directed RNA polymerase I largest subunit;DNA-directed RNA polymerase I subunit A;DNA-directed RNA polymerase I subunit RPA1;RNA polymerase I 194 kDa subunit;DNA-directed RNA polymerase;POLR1A protein;cDNA: FLJ21915 fis, clone HEP03920	POLR1A	DNA-directed RNA polymerase I subunit RPA1;DNA-directed RNA polymerase	O95602;B7Z284;B7Z8X7;B7ZKR9;D6W5M0;Q53T12;Q96AG9;Q9H6T2;B9ZVN9	2	0	2	0	2	0	2	194.81	1720	0.086903				0				2	0	0	0	249610	107780	141830
IPI00550917;IPI00966182;IPI00219489;IPI00914987;IPI00956676;IPI00946591	IPI00550917;IPI00966182	7;4;2;1;1;1	A6-related protein;Protein tyrosine kinase 9-like;Twinfilin-1-like protein;Twinfilin-2	MSTP011;PTK9L;TWF2	Twinfilin-2;Uncharacterized protein	Q6IBS0;D6RG15	6	7	7	7	7	6	6	39.548	349	1.9645e-198	1.0377	1.2126	13.907	23	0.7272	0.93572	13.792	23	54671000	25275000	29396000	81499000	45314000	36185000
IPI00220373;IPI00946216	IPI00220373;IPI00946216	6;3	Abeta-degrading protease;Insulin protease;Insulin-degrading enzyme;Insulysin;cDNA, FLJ93240, highly similar to Homo sapiens insulin-degrading enzyme (IDE), mRNA;cDNA FLJ35968 fis, clone TESTI2013053, highly similar to INSULIN-DEGRADING ENZYME (EC 3.4.24.56);cDNA FLJ53247, highly similar to Insulin-degrading enzyme (EC 3.4.24.56);Insulin-degrading enzyme, isoform CRA_a;Insulysin variant;cDNA, FLJ7…	IDE;hCG_1810909	Insulin-degrading enzyme;insulin-degrading enzyme isoform 2	P14735;B2R721;B3KSB8;B7Z7W6;D3DR35;Q59GA5;B7ZAU2	2	4	6	4	6	4	6	117.97	1019	1.9703e-34	1.1999	1.3884	13.098	7	0.64888	0.73159	9.2617	9	38873000	15794000	23080000	23701000	13978000	9723000
IPI00020075;IPI00790966	IPI00020075;IPI00790966	7;4	Abhydrolase domain-containing protein 10, mitochondrial;cDNA FLJ50858, highly similar to Homo sapiens abhydrolase domain containing 10 (ABHD10), mRNA;Abhydrolase domain containing 10, isoform CRA_a;Putative uncharacterized protein ABHD10	ABHD10;hCG_17792	Abhydrolase domain-containing protein 10, mitochondrial;Uncharacterized protein	Q9NUJ1;B7Z6A8;D3DN63;C9IZX5	2	5	7	5	7	5	7	33.932	306	1.8141e-162	0.36475	0.40221	20.651	7	1.9297	2.4712	11.814	16	11065000	7753200	3312100	34226000	10618000	23608000
IPI00171692;IPI00171152;IPI00922889;IPI00922400;IPI00927072;IPI00170896;IPI00167072;IPI00925250;IPI00171691	IPI00171692;IPI00171152	3;3;1;1;1;1;1;1;1	Abhydrolase domain-containing protein 11;Williams-Beuren syndrome chromosomal region 21 protein;Abhydrolase domain containing 11, isoform CRA_d	ABHD11;PP1226;WBSCR21;hCG_1737328	Isoform 1 of Abhydrolase domain-containing protein 11;Isoform 4 of Abhydrolase domain-containing protein 11	Q8NFV4-1;Q8NFV4;Q8NFV4-4;D3DXF2	9	1	3	1	3	1	3	34.69	315	1.0771e-38				0	1.9168	2.6108	12.943	9	0	0	0	17268000	5510700	11757000
IPI00063827;IPI00910706;IPI00747859;IPI00910875;IPI00167615;IPI00908954	IPI00063827;IPI00910706;IPI00747859;IPI00910875	5;5;4;4;1;1	Abhydrolase domain-containing protein 14B;CCG1-interacting factor B;cDNA FLJ52710, highly similar to Abhydrolase domain-containing protein 14B;Putative uncharacterized protein ABHD14B;cDNA FLJ52723, highly similar to Abhydrolase domain-containing protein 14B	ABHD14B;CIB	Isoform 1 of Abhydrolase domain-containing protein 14B;cDNA FLJ52710, highly similar to Abhydrolase domain-containing protein 14B;Uncharacterized protein;cDNA FLJ52723, highly similar to Abhydrolase domain-containing protein 14B	Q96IU4-1;Q96IU4;B4DNR3;A6NGU1;B4DQI4	6	3	4	3	4	3	4	22.345	210	6.9044e-13				2	0.44892	0.54502	9.9302	4	3915400	1142500	2772800	10126000	6667600	3458700
IPI00965105;IPI00852741;IPI00746182;IPI00795507;IPI00966405;IPI00515103;IPI00965360;IPI00305152;IPI00853220;IPI00953506;IPI00445429;IPI00853290;IPI00965367;IPI00966669;IPI00964020;IPI00964833;IPI00964547;IPI00966648;IPI00967422;IPI00968144	IPI00965105;IPI00852741;IPI00746182;IPI00795507;IPI00966405;IPI00515103;IPI00965360;IPI00305152;IPI00853220;IPI00953506;IPI00445429;IPI00853290	12;12;12;12;12;12;12;12;12;11;11;10;3;2;2;1;1;1;1;1	ABP125;ABP130;Protein transport protein Sec31A;SEC31-like protein 1;SEC31-related protein A;Web1-like protein;cDNA FLJ58531, highly similar to Homo sapiens SEC31-like 1 (SEC31L1), transcript variant 1, mRNA;SEC31A protein;Putative uncharacterized protein SEC31A	HSPC275;HSPC334;KIAA0905;SEC31A;SEC31L1	Uncharacterized protein;Isoform 8 of Protein transport protein Sec31A;Isoform 1 of Protein transport protein Sec31A;Isoform 2 of Protein transport protein Sec31A;cDNA FLJ58531, highly similar to Homo sapiens SEC31-like 1 (SEC31L1), transcript variant 1, mR	D6REX3;O94979-8;O94979;O94979-1;O94979-2;B4DIW6;O94979-4;B7ZL00;O94979-3;O94979-6;C9JEA2;O94979-7;O94979-5;D6RHZ5	20	5	11	5	11	5	11	136.22	1251	3.0269e-140	1.1356	1.4814	19.23	15	0.72597	0.86057	19.715	27	26989000	12084000	14905000	48400000	25205000	23194000
IPI00178352;IPI00413958;IPI00455021	IPI00178352;IPI00413958	39;39;3	ABP-280-like protein;ABP-L;Actin-binding-like protein;Filamin-2;Filamin-C;Gamma-filamin;Gamma filamin variant;cDNA FLJ10186 fis, clone HEMBA1004534, highly similar to Filamin-C;Filamin C	ABPL;FLN2;FLNC	Isoform 1 of Filamin-C;Isoform 2 of Filamin-C	Q14315-1;Q14315;Q59H94;Q14315-2;B3KM41;B5AGT3	3	20	35	11	26	11	26	291.02	2725	0	1.9774	2.3531	26.019	11	0.3409	0.4409	18.844	24	15636000	5178800	10457000	39434000	29481000	9953200
IPI00166211	IPI00166211	2	Absent in melanoma 1-like protein;Beta/gamma crystallin domain-containing protein 2;cDNA FLJ10040 fis, clone HEMBA1001009	AIM1L;CRYBG2	absent in melanoma 1-like protein	Q8N1P7;Q9NWG5	1	2	1	2	1	2	1	177.91	1661	0.015229				2				0	2321000	922140	1398800	0	0	0
IPI00024167	IPI00024167	7	ABT1-associated protein;ESF1 homolog;ESF1 protein	ABTAP;C20orf6;ESF1;HDCMC28P	ESF1 homolog	Q9H501;A0JLU5;Q05C10;Q3SWV1;Q6P6H6;Q8IWH6	1	5	6	5	6	5	6	98.795	851	1.2381e-17	0.95512	1.2157	9.2734	6	0.77272	0.93502	13.031	7	8572900	3986200	4586600	4182000	2352600	1829500
IPI00005179;IPI00217386;IPI00966122;IPI00645499;IPI00552946;IPI00966384;IPI00911024;IPI00552334	IPI00005179;IPI00217386;IPI00966122;IPI00645499;IPI00552946;IPI00966384	5;5;4;4;4;3;2;2	AC40;DNA-directed RNA polymerases I and III 40 kDa polypeptide;DNA-directed RNA polymerases I and III subunit RPAC1;RPA39;RPC40;POLR1C protein;Polymerase (RNA) I polypeptide C, 30kDa	POLR1C;POLR1E;RP3-337H4.4-009;RP3-337H4.4-004;RP3-337H4.4-005	Isoform 1 of DNA-directed RNA polymerases I and III subunit RPAC1;Isoform 2 of DNA-directed RNA polymerases I and III subunit RPAC1;34 kDa protein;Polymerase (RNA) I polypeptide C, 30kDa;Polymerase (RNA) I polypeptide C, 30kDa;Uncharacterized protein	O15160-1;O15160;Q96HT3;O15160-2;Q5JTE4;Q5JTE0;Q5JTD9;D6RDJ3	8	4	3	4	3	4	3	39.249	346	3.3394e-94	0.9635	1.0589	8.3684	10	0.76907	1.0687	12.524	8	26860000	12768000	14092000	23607000	12563000	11044000
IPI00396015;IPI00942045;IPI00011569;IPI00793409;IPI00847501;IPI00396018;IPI00872885;IPI00013003;IPI00157056;IPI00848209	IPI00396015;IPI00942045;IPI00011569;IPI00793409;IPI00847501;IPI00396018	12;12;12;12;12;12;2;2;2;1	ACC-alpha;Acetyl-CoA carboxylase 1;Biotin carboxylase;Acetyl-Coenzyme A carboxylase alpha;HCG30204, isoform CRA_b;cDNA FLJ52591, highly similar to Acetyl-CoA carboxylase 1 (EC 6.4.1.2);cDNA FLJ52592, highly similar to Acetyl-CoA carboxylase 1 (EC 6.4.1.2);cDNA FLJ50410, highly similar to Acetyl-CoA carboxylase 1 (EC 6.4.1.2);cDNA FLJ54634, highly similar to Acetyl-CoA carboxylase 1 (EC 6.4.1.2);c…	ACAC;ACACA;ACC1;ACCA;hCG_30204	Isoform 4 of Acetyl-CoA carboxylase 1;268 kDa protein;Isoform 1 of Acetyl-CoA carboxylase 1;265 kDa protein;Isoform 2 of Acetyl-CoA carboxylase 1;Isoform 3 of Acetyl-CoA carboxylase 1	Q13085-4;Q13085;Q13085-1;B2ZZ90;Q13085-2;Q13085-3;B4DIG6;B4DIR2;B4DIW1;B4DK31;B4DWK9;Q59FY4;Q7Z5W8	10	4	10	4	10	4	10	270	2383	2.9611e-44	0.90134	1.1003	11.348	3	0.95579	1.1566	21.599	10	6801100	3472600	3328500	17944000	9111800	8832600
REV__IPI00396015;REV__IPI00942045;REV__IPI00011569;REV__IPI00793409;REV__IPI00847501;REV__IPI00396018	REV__IPI00396015;REV__IPI00942045;REV__IPI00011569;REV__IPI00793409;REV__IPI00847501;REV__IPI00396018	2;2;2;2;2;2	ACC-alpha;Acetyl-CoA carboxylase 1;Biotin carboxylase;Acetyl-Coenzyme A carboxylase alpha;HCG30204, isoform CRA_b;cDNA FLJ52591, highly similar to Acetyl-CoA carboxylase 1 (EC 6.4.1.2);cDNA FLJ52592, highly similar to Acetyl-CoA carboxylase 1 (EC 6.4.1.2);cDNA FLJ50410, highly similar to Acetyl-CoA carboxylase 1 (EC 6.4.1.2);cDNA FLJ54634, highly similar to Acetyl-CoA carboxylase 1 (EC 6.4.1.2);c…	ACAC;ACACA;ACC1;ACCA;hCG_30204	>IPI:IPI00396015.5|SWISS-PROT:Q13085-4|ENSEMBL:ENSP00000344789|REFSEQ:NP_942131|VEGA:OTTHUMP00000164069 Tax_Id=9606 Gene_Symbol=ACACA Isoform 4 of Acetyl-CoA carboxylase 1;>IPI:IPI00942045.1|ENSEMBL:ENSP00000415858 Tax_Id=9606 Gene_Symbol=ACACA 268 kDa pro	Q13085-4;Q13085;Q13085-1;B2ZZ90;Q13085-2;Q13085-3;B4DIG6;B4DIR2;B4DIW1;B4DK31;B4DWK9;Q59FY4;Q7Z5W8	6	0	2	0	2	0	2	270	2383	0.25676				0				1	0	0	0	1276500	828420	448130
IPI00030363;IPI00062003	IPI00030363	15;6	Acetoacetyl-CoA thiolase;Acetyl-CoA acetyltransferase, mitochondrial;T2	ACAT;ACAT1;MAT	Acetyl-CoA acetyltransferase, mitochondrial	P24752	2	13	13	13	13	13	13	45.199	427	0	3.7191	4.1014	29.07	34	0.22261	0.29323	27.351	49	229480000	42327000	187150000	271050000	217060000	53990000
IPI00034319;IPI00554634;IPI00554556;IPI00945375;IPI00945251	IPI00034319;IPI00554634;IPI00554556;IPI00945375	3;3;3;2;1	Acetylcholinesterase-associated protein;Brain acetylcholinesterase putative membrane anchor;Protein CutA;Putative uncharacterized protein CUTA	ACHAP;C6orf82;CUTA	Isoform A of Protein CutA;Isoform B of Protein CutA;Isoform C of Protein CutA;Uncharacterized protein	O60888-2;O60888;O60888-1;O60888-3;C9IZG4	5	2	3	2	3	2	3	20.925	198	8.2768e-75	0.85787	0.96757	1.8473	3	0.94522	1.1575	15.643	4	28488000	15172000	13316000	51737000	26262000	25475000
IPI00291419	IPI00291419	13	Acetyl-CoA acetyltransferase, cytosolic;Acetyl-CoA transferase-like protein;Cytosolic acetoacetyl-CoA thiolase;cDNA FLJ76813, highly similar to Homo sapiens acetyl-Coenzyme A acetyltransferase 2 (acetoacetyl Coenzyme A thiolase), mRNA;cDNA FLJ53975, highly similar to Acetyl-CoA acetyltransferase, cytosolic (EC 2.3.1.9);Acetyl-CoA acetyltransferase, cytosolic variant	ACAT2;ACTL	cDNA FLJ53975, highly similar to Acetyl-CoA acetyltransferase, cytosolic	Q9BWD1;A8K4W5;B7Z233;Q59GW6	1	10	13	10	13	10	13	44.642	426	1.3449e-285	0.73761	0.81782	13.606	42	1.0249	1.3674	16.983	53	319480000	170360000	149120000	449120000	205630000	243490000
IPI00013698;IPI00940046;IPI00418446;IPI00059685	IPI00013698;IPI00940046;IPI00418446;IPI00059685	4;4;3;3	Acid ceramidase;Acid ceramidase subunit alpha;Acid ceramidase subunit beta;Acylsphingosine deacylase;N-acylsphingosine amidohydrolase;Putative 32 kDa heart protein;cDNA FLJ77858, highly similar to Homo sapiens N-acylsphingosine amidohydrolase (acid ceramidase) 1 (ASAH1), transcript variant 1, mRNA;N-acylsphingosine amidohydrolase 1;N-acylsphingosine amidohydrolase (Acid ceramidase) 1, isoform CRA…	ASAH;ASAH1;HSD33;HSD-33;hCG_28255	N-acylsphingosine amidohydrolase (Acid ceramidase) 1, isoform CRA_c;cDNA FLJ40980 fis, clone UTERU2014464, highly similar to ACID CERAMIDASE;Isoform 2 of Acid ceramidase;acid ceramidase isoform c	Q13510-1;Q13510;A8K0B6;B1B5P6;B1B5Q0;B1B5Q9;B1B5R8;B1B5T0;B1B5T7;D3DSQ1;Q53H01;B1B5P7;B1B5R9;B3KUZ6;Q13510-2;B1B5Q2;B1B5Q3;B1B5Q8;B1B5S5;B1B5S6;B1B5S7;B1B5S8;Q96AS2	4	1	3	1	3	1	3	60.682	546	4.7186e-21				0				1	0	0	0	4514600	4189900	324690
IPI00025849;IPI00940656;IPI00449263;IPI00760940;IPI00916115;IPI00018262	IPI00025849;IPI00940656;IPI00449263;IPI00760940	14;14;14;7;4;1	Acidic leucine-rich nuclear phosphoprotein 32 family member A;Acidic nuclear phosphoprotein pp32;Leucine-rich acidic nuclear protein;Mapmodulin;Potent heat-stable protein phosphatase 2A inhibitor I1PP2A;Putative HLA-DR-associated protein I;ANP32A protein;Hepatopoietin PCn127	ANP32A;C15orf1;LANP;MAPM;PHAP1	Acidic leucine-rich nuclear phosphoprotein 32 family member A;28 kDa protein;ANP32A protein (Fragment);Hepatopoietin PCn127	P39687;Q08AJ6;Q3KPI8;Q6PKH8;Q1AHP8	6	13	14	13	14	10	11	28.585	249	0	1.4489	1.7804	22.533	57	0.53805	0.69784	27.825	48	565010000	223100000	341920000	369350000	215690000	153660000
IPI00007423;IPI00759824;IPI00647001;IPI00930163;IPI00887411	IPI00007423;IPI00759824;IPI00647001	13;13;7;3;3	Acidic leucine-rich nuclear phosphoprotein 32 family member B;Acidic protein rich in leucines;Putative HLA-DR-associated protein I-2;Silver-stainable protein SSP29;Acidic (Leucine-rich) nuclear phosphoprotein 32 family, member B variant;Acidic (Leucine-rich) nuclear phosphoprotein 32 family, member B	ANP32B;APRIL;PHAPI2;RP11-535C21.1-003	Isoform 1 of Acidic leucine-rich nuclear phosphoprotein 32 family member B;Isoform 2 of Acidic leucine-rich nuclear phosphoprotein 32 family member B;Acidic (Leucine-rich) nuclear phosphoprotein 32 family, member B	Q92688-1;Q92688;Q53F35;Q92688-2;Q5T6W8	5	10	12	7	9	7	9	28.787	251	0	0.88774	1.0601	20.175	38	0.92313	1.1909	22.593	38	461280000	231240000	230040000	491400000	238000000	253400000
IPI00165393;IPI00640833;IPI00910423;IPI00514333;IPI00910661	IPI00165393;IPI00640833;IPI00910423;IPI00514333	7;7;4;4;1	Acidic leucine-rich nuclear phosphoprotein 32 family member E;LANP-like protein;Acidic (Leucine-rich) nuclear phosphoprotein 32 family, member E variant;Acidic (Leucine-rich) nuclear phosphoprotein 32 family, member E;Acidic (Leucine-rich) nuclear phosphoprotein 32 family, member E, isoform CRA_a;cDNA FLJ54218, highly similar to Acidic leucine-rich nuclear phosphoprotein 32 family member E	ANP32E;hCG_1998392;RP4-790G17.1-002;RP4-790G17.1-004	Acidic leucine-rich nuclear phosphoprotein 32 family member E;acidic leucine-rich nuclear phosphoprotein 32 family member E isoform 3;cDNA FLJ54218, highly similar to Acidic leucine-rich nuclear phosphoprotein 32 family member E;Acidic (Leucine-rich) nucle	Q9BTT0;Q53F20;Q5TB20;B4E0D5;Q5TB19	5	7	7	7	7	7	7	30.692	268	0	0.8128	0.95674	11.337	13	1.0697	1.3317	11.486	15	33834000	18706000	15128000	62849000	29858000	32991000
IPI00658109;IPI00877726;IPI00852728;IPI00878893;IPI00921866;IPI00922077;IPI00797318;IPI00024638;IPI00853566;IPI00935707;IPI00908823;IPI00015141	IPI00658109;IPI00877726;IPI00852728;IPI00878893;IPI00921866	16;14;10;9;8;6;6;6;6;4;3;1	Acidic-type mitochondrial creatine kinase;Creatine kinase U-type, mitochondrial;Ubiquitous mitochondrial creatine kinase;Putative uncharacterized protein CKMT1A;Putative uncharacterized protein CKMT1B;cDNA FLJ52224, highly similar to Creatine kinase, ubiquitous mitochondrial (EC 2.7.3.2);cDNA FLJ52442, highly similar to Creatine kinase, ubiquitous mitochondrial (EC 2.7.3.2);cDNA FLJ52454, highly …	CKMT;CKMT1A;CKMT1B	Isoform 1 of Creatine kinase U-type, mitochondrial;Isoform 2 of Creatine kinase U-type, mitochondrial;Uncharacterized protein;cDNA FLJ52224, highly similar to Creatine kinase, ubiquitous mitochondrial;cDNA FLJ52454, highly similar to Creatine kinase, ubiqu	P12532-1;P12532;P12532-2;C9JT96;C9JSQ1;B4DFE8;C9JJX8;B4DEU2;B4DF55;B4DF72;B4DGR9;B4DH34;B4DJW9;B7Z9T7	12	11	15	11	15	11	15	47.036	417	0	2.5382	3.1675	18.964	23	0.24893	0.30964	25.242	41	121440000	27078000	94362000	280050000	221420000	58631000
IPI00790739;IPI00017855;IPI00909879;IPI00382844	IPI00790739;IPI00017855;IPI00909879;IPI00382844	20;20;13;10	Aconitase 2, mitochondrial;Aconitate hydratase, mitochondrial;Citrate hydro-lyase;cDNA, FLJ95737, highly similar to Homo sapiens aconitase 2, mitochondrial (ACO2), nuclear geneencoding mitochondrial protein, mRNA;cDNA FLJ60429, highly similar to Aconitate hydratase, mitochondrial (EC 4.2.1.3);cDNA FLJ54329, highly similar to Aconitate hydratase, mitochondrial(EC 4.2.1.3);cDNA FLJ52327, highly sim…	ACO2;RP3-347H13.8-002;ACON	Aconitase 2, mitochondrial;Aconitate hydratase, mitochondrial;cDNA FLJ50886, highly similar to Aconitate hydratase, mitochondrial;Aconitase (Fragment)	A2A274;Q99798;B2RBW5;B4DEC3;B4DJW1;B4DLY4;B4DZ08;Q71UF1;B4DW08;O75944	4	18	17	18	17	18	17	87.819	805	0	0.75261	0.97536	17.287	33	1.0008	1.1775	19.863	36	149550000	77453000	72100000	129080000	62336000	66745000
IPI00065435;IPI00554726;IPI00940940	IPI00065435;IPI00554726;IPI00940940	2;1;1	Actin filament-binding protein frabin;FGD1-related F-actin-binding protein;FYVE, RhoGEF and PH domain-containing protein 4;Zinc finger FYVE domain-containing protein 6;cDNA FLJ55905, highly similar to FYVE, RhoGEF and PH domain-containing protein 4;cDNA FLJ56188, highly similar to FYVE, RhoGEF and PH domain-containing protein4;FGD4 protein	FGD4;FRABP;ZFYVE6	cDNA FLJ56188, highly similar to FYVE, RhoGEF and PH domain-containing protein4;FGD4 protein;Isoform 2 of FYVE, RhoGEF and PH domain-containing protein 4	Q96M96-1;Q96M96;B7Z493;B7Z8F9;Q49A55;Q96M96-2	3	1	2	1	2	1	2	98.678	878	0.09737				0	0.48432	0.55387	22.935	3	0	0	0	6901000	4423600	2477400
IPI00027341;IPI00917562;IPI00917178	IPI00027341;IPI00917562	19;11;3	Actin regulatory protein CAP-G;Macrophage-capping protein;Putative uncharacterized protein CAPG	AFCP;CAPG;MCP	Macrophage-capping protein;Uncharacterized protein	P40121;D6W5K8;B8ZZL6	3	18	17	18	17	1	1	38.517	348	0	1.433	1.678	15.777	112	0.55011	0.70002	16.464	115	831680000	314820000	516860000	1049400000	655420000	393970000
IPI00021428;IPI00023006;IPI00922693;IPI00930343;IPI00008603;IPI00025416;IPI00514530;IPI00414057;IPI00969537;IPI00921887;IPI00645534;IPI00917820	IPI00021428;IPI00023006;IPI00922693;IPI00930343;IPI00008603;IPI00025416;IPI00514530;IPI00414057;IPI00969537	24;24;24;22;22;22;21;18;15;11;11;11	Actin, alpha skeletal muscle;Alpha-actin-1;Actin, alpha cardiac muscle 1;Alpha-cardiac actin;cDNA FLJ53662, highly similar to Actin, alpha skeletal muscle;cDNA FLJ78096, highly similar to Homo sapiens actin, alpha, cardiac muscle (ACTC), mRNA;Actin, aortic smooth muscle;Alpha-actin-2;Cell growth-inhibiting gene 46 protein;cDNA FLJ32030 fis, clone NTONG2000040, highly similar to Actin, alpha cardi…	ACTA;ACTA1;ACTC;ACTC1;ACTA2;ACTSA;ACTVS;GIG46;hCG_22984;ACT;ACTA3;ACTG2;ACTL3;ACTSG;RP5-1068B5.2-003	Actin, alpha skeletal muscle;Actin, alpha cardiac muscle 1;cDNA FLJ53662, highly similar to Actin, alpha skeletal muscle;cDNA FLJ78096, highly similar to Homo sapiens actin, alpha, cardiac muscle (ACTC), mRNA;Actin, aortic smooth muscle;Actin, gamma-enteri	P68133;P68032;B7Z6P1;A8K3K1;P62736;B3KPP5;B4DUI8;D2JYH4;Q562S2;P63267;B3KW67;D6W5H8;A6NL76;Q5T8M8;Q7Z7J6;Q13707	12	22	23	4	3	4	3	42.051	377	0	1.3904	1.4704	10.393	30	0.53916	0.81224	16.911	38	1577400000	643370000	934080000	1045100000	643720000	401350000
IPI00021440;IPI00930226;IPI00790339;IPI00796881	IPI00021440;IPI00930226	39;39;12;12	Actin, cytoplasmic 2;Actin, cytoplasmic 2, N-terminally processed;Gamma-actin;cDNA FLJ57283, highly similar to Actin, cytoplasmic 2	ACTB;ACTG;ACTG1	Actin, cytoplasmic 2;cDNA FLJ57283, highly similar to Actin, cytoplasmic 2	P63261;B4E3A4	4	35	39	1	1	1	1	41.792	375	0	2.0974	2.1239	8.7257	8	0.39142	0.56396	7.2099	9	37577000	10672000	26905000	47272000	33956000	13317000
IPI00333541;IPI00302592;IPI00644576;IPI00910863;IPI00552858;IPI00552416;IPI00657767;IPI00893150	IPI00333541;IPI00302592;IPI00644576	104;104;103;25;17;13;12;3	Actin-binding protein 280;Alpha-filamin;Endothelial actin-binding protein;Filamin-1;Filamin-A;Non-muscle filamin;Filamin A;FLNA protein;FLJ00119 protein;Filamin A, alpha (Actin binding protein 280)	FLN;FLN1;FLNA;FLJ00119;XX-FW83128A1.1-010	Isoform 1 of Filamin-A;Isoform 2 of Filamin-A;Filamin A, alpha	P21333-1;P21333;Q60FE5;P21333-2;Q60FE6;Q6NXF2;Q8TES4;Q5HY54;Q96C61	8	79	97	74	93	11	15	280.74	2647	0	1.2937	1.4775	18.89	124	0.57019	0.73465	17.534	207	877300000	362310000	514990000	1119700000	701350000	418350000
IPI00657687;IPI00032958;IPI00743594;IPI00927431;IPI00925097	IPI00657687;IPI00032958;IPI00743594;IPI00927431	3;3;2;2;1	Actin-binding protein anillin;cDNA FLJ77424, highly similar to Homo sapiens anillin, actin binding protein (scraps homolog, Drosophila), mRNA;cDNA FLJ57190, highly similar to Actin-binding protein anillin	ANLN	Isoform 1 of Actin-binding protein anillin;Isoform 2 of Actin-binding protein anillin;Actin-binding protein anillin;Protein	Q9NQW6-1;Q9NQW6;Q9NQW6-2;A8K5D9;B4DSL6	5	0	3	0	3	0	3	124.2	1124	4.4968e-83				0				2	0	0	0	2952400	356000	2596400
IPI00473014;IPI00845388;IPI00935521	IPI00473014;IPI00845388	14;11;3	Actin-depolymerizing factor;Destrin;cDNA FLJ52030, highly similar to Destrin;Destrin (Actin depolymerizing factor), isoform CRA_a;cDNA, FLJ78893, highly similar to Destrin	ACTDP;DSN;DSTN;hCG_2019292	Destrin;destrin isoform b	P60981;B4DYA6;B7Z9M9	3	14	6	13	5	13	5	18.506	165	4.6291e-184	1.5531	1.8191	19.055	20	0.49045	0.63995	9.6299	6	72734000	26621000	46113000	29876000	20451000	9424700
IPI00746165;IPI00873622;IPI00939854;IPI00903292;IPI00966724;IPI00908482;IPI00556374	IPI00746165;IPI00873622;IPI00939854;IPI00903292;IPI00966724	25;24;21;14;13;2;2	Actin-interacting protein 1;NORI-1;WD repeat-containing protein 1;Putative uncharacterized protein WDR1;WD repeat domain 1, isoform CRA_a;WD repeat-containing protein 1 isoform 1 variant;cDNA FLJ45763 fis, clone N1ESE2000698, highly similar to WD repeat protein 1;cDNA FLJ58303, highly similar to WD repeat protein 1	WDR1;hCG_19377	Isoform 1 of WD repeat-containing protein 1;Uncharacterized protein;cDNA FLJ45763 fis, clone N1ESE2000698, highly similar to WD repeat protein 1;Isoform 2 of WD repeat-containing protein 1;Uncharacterized protein	O75083-1;O75083;A8MVA9;Q53GN4;Q53H17;Q59ER5;B3KXN4;O75083-3;B4DY05;D6RD66	7	22	25	22	25	22	25	66.193	606	0	1.1038	1.2923	12.65	81	0.79415	0.94947	11.287	80	659200000	293120000	366080000	514160000	271580000	242580000
IPI00028091;IPI00007068;IPI00892652;IPI00554433;IPI00642069;IPI00888282;IPI00946655;IPI00936769;IPI00916540;IPI00916399	IPI00028091	8;2;2;1;1;1;1;1;1;1	Actin-like protein 3;Actin-related protein 3;cDNA FLJ51082, highly similar to Actin-like protein 3;cDNA FLJ52521, highly similar to Actin-like protein 3;cDNA FLJ51148, highly similar to Actin-like protein 3;cDNA FLJ52434, highly similar to Actin-like protein 3;cDNA, FLJ79112, highly similar to Actin-like protein 3;cDNA, FLJ79295, highly similar to Actin-like protein 3;ARP3 actin-related protein 3…	ACTR3;ARP3;hCG_26669	Actin-related protein 3	P61158;B4DT29;B4DTI0;B4DXW1;Q53QM2;Q59FV6	10	7	7	7	7	4	4	47.371	418	6.331e-20	0.58242	0.6644	13.672	18	1.456	2.1316	14.047	17	70739000	43221000	27518000	53526000	20710000	32816000
IPI00029469;IPI00917682	IPI00029469	5;2	Actin-related protein 1B;Beta-centractin;ARP1 actin-related protein 1 homolog B, centractin beta (Yeast), isoform CRA_b	ACTR1B;CTRN2;hCG_1987062	Beta-centractin	P42025;D3DVH2;Q13841	2	5	5	2	2	2	2	42.293	376	1.645e-82				2	0.89872	1.2205	4.9603	3	5782900	2458900	3324000	7105900	2837300	4268500
IPI00333068;IPI00926706;IPI00909730;IPI00927330	IPI00333068;IPI00926706;IPI00909730	4;4;2;1	Actin-related protein 2/3 complex subunit 1A;SOP2-like protein;Actin related protein 2/3 complex subunit 1A variant;Putative uncharacterized protein ARPC1A;cDNA FLJ57124, highly similar to Actin-related protein 2/3 complex subunit 1A	ARPC1A;SOP2L	Actin-related protein 2/3 complex subunit 1A;Putative uncharacterized protein ARPC1A;cDNA FLJ57124, highly similar to Actin-related protein 2/3 complex subunit 1A	Q92747;D6W5S1;Q53GB6;Q59GQ0;Q75MY0;B4DLQ7	4	3	2	2	1	2	1	41.569	370	9.7826e-69	0.45687	0.56294	7.8054	4				1	10130000	7049100	3080400	1028100	326490	701640
IPI00005160;IPI00737530;IPI00927418;IPI00925033;IPI00924615;IPI00927612;IPI00927861;IPI00927206;IPI00925248	IPI00005160;IPI00737530;IPI00927418	5;5;3;2;2;2;2;2;1	Actin-related protein 2/3 complex subunit 1B;Arp2/3 complex 41 kDa subunit;p41-ARC;Actin related protein 2/3 complex, subunit 1B, 41kDa;Actin related protein 2/3 complex, subunit 1B, 41kDa, isoform CRA_a;cDNA, FLJ95695, Homo sapiens actin related protein 2/3 complex, subunit 1B, 41kDa(ARPC1B), mRNA	ARC41;ARPC1B;hCG_19475;tcag7.662	Actin-related protein 2/3 complex subunit 1B;similar to actin related protein 2/3 complex subunit 1B;25 kDa protein	O15143;A4D275	9	5	5	5	5	4	4	40.949	372	4.3176e-26	0.6891	0.84919	14.444	8	1.04	1.2315	30.511	11	7879300	4497000	3382400	33400000	15121000	18279000
IPI00005161;IPI00000477;IPI00927156;IPI00925920;IPI00926315;IPI00925705	IPI00005161;IPI00000477	15;8;5;5;5;2	Actin-related protein 2/3 complex subunit 2;Arp2/3 complex 34 kDa subunit;Actin related protein 2/3 complex, subunit 2, 34kDa, isoform CRA_a;cDNA FLJ76076, highly similar to Homo sapiens actin related protein 2/3 complex, subunit 2, 34kDa (ARPC2), transcript variant 2, mRNA;Putative uncharacterized protein ARPC2;PNAS-139	ARC34;ARPC2;PRO2446;hCG_16304	Actin-related protein 2/3 complex subunit 2;PNAS-139	O15144;Q53R19;Q9BXV5	6	9	14	9	14	9	14	34.333	300	0	0.56626	0.7046	52.892	23	1.2577	1.57	14.185	54	32513000	20007000	12507000	128700000	50534000	78165000
IPI00005162;IPI00871870;IPI00911088;IPI00796102;IPI00797967;IPI00794982	IPI00005162;IPI00871870;IPI00911088;IPI00796102	7;7;7;6;2;1	Actin-related protein 2/3 complex subunit 3;Arp2/3 complex 21 kDa subunit;cDNA, FLJ92050, highly similar to Homo sapiens actin related protein 2/3 complex, subunit 3, 21kDa (ARPC3), mRNA;Actin related protein 2/3 complex;cDNA FLJ51245, highly similar to Actin-related protein 2/3 complex subunit 3;Putative uncharacterized protein ARPC3	ARC21;ARPC3	Actin-related protein 2/3 complex subunit 3;21 kDa protein;cDNA FLJ51245, highly similar to Actin-related protein 2/3 complex subunit 3;Uncharacterized protein	O15145;B2R4D5;Q2LE71;B4DM63;C9JZD1	6	6	6	6	6	6	6	20.546	178	3.4286e-93	0.63783	0.72632	29.579	12	1.2578	1.6523	10.497	8	32920000	19294000	13626000	34452000	14406000	20046000
IPI00550234;IPI00007280;IPI00640779;IPI00903330	IPI00550234;IPI00007280;IPI00640779;IPI00903330	7;6;6;4	Actin-related protein 2/3 complex subunit 5;Arp2/3 complex 16 kDa subunit	ARC16;ARPC5;RP1-127C7.3-004	Isoform 1 of Actin-related protein 2/3 complex subunit 5;Isoform 2 of Actin-related protein 2/3 complex subunit 5;Actin-related protein 2/3 complex subunit 5;Actin-related protein 2/3 complex subunit 5	O15511-1;O15511;O15511-2;B1ALC0;B3KTE1	4	5	6	5	6	5	6	16.32	151	2.0925e-97	0.67238	0.75152	8.5771	11	1.2669	1.7219	8.5952	14	79526000	46011000	33515000	73141000	31782000	41359000
IPI00414554	IPI00414554	6	Actin-related protein 2/3 complex subunit 5-like protein;Arp2/3 complex 16 kDa subunit 2;Actin-related protein 2/3 complex subunit 5	ARPC5L	Actin-related protein 2/3 complex subunit 5-like protein	Q9BPX5;B3KPC7	1	6	6	6	6	6	6	16.941	153	6.0864e-167	0.58522	0.63544	10.447	14	1.1996	1.6552	11.005	8	148930000	94528000	54398000	60278000	25287000	34991000
IPI00029468;IPI00908883	IPI00029468;IPI00908883	7;7	Actin-RPV;Alpha-centractin;ARP1;Centrosome-associated actin homolog;cDNA FLJ52695, highly similar to Alpha-centractin;cDNA FLJ52800, highly similar to Alpha-centractin;cDNA FLJ55002, highly similar to Alpha-centractin	ACTR1A;CTRN1	Alpha-centractin;cDNA FLJ55002, highly similar to Alpha-centractin	P61163;B4DMT4;B4DXP9;B4DM97	2	5	7	5	7	2	4	42.613	376	1.2889e-125	0.88024	0.966	16.633	13	0.90894	1.2277	17.476	19	49437000	24635000	24802000	65599000	33267000	32332000
IPI00221222;IPI00455831;IPI00930562	IPI00221222	8;1;1	Activated RNA polymerase II transcriptional coactivator p15;p14;Positive cofactor 4;SUB1 homolog;cDNA FLJ51816, highly similar to Activated RNA polymerase II transcriptional coactivator p15;Activated RNA polymerase II transcription cofactor 4 variant;cDNA, FLJ92014, highly similar to Homo sapiens SUB1 homolog (S. cerevisiae) (SUB1), mRNA;PC4 protein;SUB1 homolog (S. cerevisiae);SUB1 homolog (S. c…	PC4;RPO2TC1;SUB1;hCG_1781938	Activated RNA polymerase II transcriptional coactivator p15	P53999;B7Z1Z0;Q59G24;Q6IBA2	3	7	7	7	7	7	7	14.395	127	1.1997e-222	1.6937	1.8955	15.406	25	0.42736	0.59822	11.028	26	511510000	179060000	332450000	489830000	332990000	156840000
IPI00430472	IPI00430472	9	Activating signal cointegrator 1 complex subunit 3;ASC-1 complex subunit p200;Helicase, ATP binding 1;Trip4 complex subunit p200;cDNA FLJ56882, highly similar to Activating signal cointegrator 1 complex subunit 3 (EC 3.6.1.-);ASCC3 protein	ASCC3;HELIC1	Activating signal cointegrator 1 complex subunit 3	Q8N3C0;B4DR60;Q4G1A0	1	8	3	8	3	8	3	251.46	2202	8.9918e-28	0.80836	0.95522	36.161	8	1.1266	1.358	14.714	5	12502000	6861400	5640700	5329200	2281300	3047900
IPI00420014;IPI00740142;IPI00953667;IPI00168235;IPI00927472;IPI00937839;IPI00735397	IPI00420014;IPI00740142	61;46;17;17;16;2;2	Activating signal cointegrator 1 complex subunit 3-like 1;BRR2 homolog;U5 small nuclear ribonucleoprotein 200 kDa helicase;U5 snRNP-specific 200 kDa protein;SNRNP200 protein;cDNA FLJ55548, highly similar to U5 small nuclear ribonucleoprotein 200 kDa helicase (EC 3.6.1.-);cDNA FLJ13778 fis, clone PLACE4000431, highly similar to H.sapiens U5 snRNP-specific 200kD protein;PRO2281;Putative RNA helicase	ASCC3L1;HELIC2;KIAA0788;SNRNP200	Isoform 1 of U5 small nuclear ribonucleoprotein 200 kDa helicase;similar to U5 snRNP-specific 200kD protein, partial	O75643-1;O75643;A2RRQ7;A4FU77;B4E150;Q5ZF01;Q7L5W4;Q9H8B9;Q9P172;Q9UNV9	7	53	39	53	39	53	39	244.5	2136	0	0.64939	0.74026	22.506	90	1.3659	1.6668	20.984	76	769310000	432240000	337080000	330870000	132170000	198710000
IPI00031514;IPI00373883;IPI00925306;IPI00908568	IPI00031514;IPI00373883;IPI00925306;IPI00908568	2;2;2;2	Activator 1 36 kDa subunit;Activator 1 subunit 5;Replication factor C 36 kDa subunit;Replication factor C subunit 5;cDNA FLJ76127, highly similar to Homo sapiens replication factor C (activator 1) 5, 36.5kDa (RFC5), transcript variant 1, mRNA;Replication factor C 5 isoform 1 variant;RFC5 protein;cDNA FLJ77120, highly similar to Homo sapiens replication factor C (activator 1) 5, 36.5kDa (RFC5), tr…	RFC5	Replication factor C subunit 5;37 kDa protein;replication factor C subunit 5 isoform 2;replication factor C subunit 5 isoform 3	P40937;A8K3S0;Q59GW7;Q6LES9;A8K4Z2;A8MZ62	4	1	2	1	2	1	2	38.496	340	3.4818e-24				0	1.1387	1.3783	12.49	6	0	0	0	5149700	2230400	2919300
IPI00017381;IPI00925945;IPI00792595;IPI00924613;IPI00925397;IPI00795756;IPI00925227;IPI00924737	IPI00017381;IPI00925945;IPI00792595;IPI00924613;IPI00925397;IPI00795756	4;4;4;4;4;3;1;1	Activator 1 37 kDa subunit;Activator 1 subunit 4;Replication factor C 37 kDa subunit;Replication factor C subunit 4;Replication factor C (Activator 1) 4, 37kDa, isoform CRA_a;Putative uncharacterized protein RFC4;cDNA FLJ60688, highly similar to Replication factor C subunit 4;Replication factor C (Activator 1) 4, 37kDa, isoform CRA_b	RFC4;hCG_2021077	Replication factor C subunit 4;Uncharacterized protein;cDNA FLJ60688, highly similar to Replication factor C subunit 4;21 kDa protein;Uncharacterized protein;Uncharacterized protein	P35249;D3DNV2;C9JZI1;B4DM41;C9J8M3;C9JTT7;C9JXZ7	8	3	3	3	3	3	3	39.681	363	1.7223e-81	0.57304	0.71005	5.0352	9	1.1851	1.4066	9.3921	6	15064000	8751600	6312700	14722000	6537300	8184800
IPI00017412;IPI00218280;IPI00947280;IPI00945072;IPI00947452;IPI00944904;IPI00945248;IPI00947011;IPI00947438;IPI00946644	IPI00017412;IPI00218280	5;5;2;1;1;1;1;1;1;1	Activator 1 40 kDa subunit;Activator 1 subunit 2;Replication factor C 40 kDa subunit;Replication factor C subunit 2;Replication factor C 2 isoform 1;Replication factor C (Activator 1) 2, 40kDa, isoform CRA_b;Putative uncharacterized protein RFC2;Replication factor C (Activator 1) 2, 40kDa;Replication factor C (Activator 1) 2, 40kDa, isoform CRA_a	RFC2;hCG_18034	Isoform 1 of Replication factor C subunit 2;Isoform 2 of Replication factor C subunit 2	P35250-1;P35250;B5BUD2;D3DXG3;P35250-2;Q75MT5	10	3	3	3	3	3	3	39.157	354	1.6773e-68	0.64692	0.79453	13.6	4	1.2499	1.4742	10.974	4	3897200	2413200	1483900	7331700	2742100	4589500
IPI00030706	IPI00030706	7	Activator of 90 kDa heat shock protein ATPase homolog 1;p38;cDNA FLJ56675, highly similar to Activator of 90 kDa heat shock protein ATPase homolog 1	AHSA1;C14orf3;HSPC322	Activator of 90 kDa heat shock protein ATPase homolog 1	O95433;B4DUR9	1	7	4	7	4	7	4	38.274	338	1.5479e-108	0.9877	1.0988	13.156	21	0.75301	1.036	14.638	18	113290000	56058000	57231000	150620000	80748000	69868000
IPI00030383;IPI00655724;IPI00142629;IPI00645094;IPI00911009;IPI00218794	IPI00030383;IPI00655724;IPI00142629;IPI00645094	6;4;4;4;2;2	Activator of RNA decay;ARD-1;Nuclear inhibitor of protein phosphatase 1;Protein phosphatase 1 regulatory inhibitor subunit 8;Protein phosphatase 1, regulatory (Inhibitor) subunit 8;cDNA FLJ77357, highly similar to Homo sapiens protein phosphatase 1, regulatory (inhibitor) subunit 8 (PPP1R8), transcript variant 1, mRNA;Protein phosphatase 1, regulatory (Inhibitor) subunit 8, isoform CRA_b;Protein …	ARD1;NIPP1;PPP1R8;hCG_2032356;RP4-547C9.1-001	Isoform Alpha of Nuclear inhibitor of protein phosphatase 1;Protein phosphatase 1 regulatory subunit 8 testis splice variant;Isoform Beta of Nuclear inhibitor of protein phosphatase 1;22 kDa protein	Q12972-1;Q12972;Q561W4;Q5TEJ4;Q38J66;Q12972-2	6	6	4	6	4	6	4	38.478	351	1.6097e-117	0.79695	0.93471	10.027	11	0.94303	1.313	18.474	14	22660000	12080000	10580000	31503000	14405000	17098000
IPI00107693;IPI00220307;IPI00878147;IPI00554734;IPI00878460;IPI00879996	IPI00107693;IPI00220307;IPI00878147;IPI00554734;IPI00878460;IPI00879996	2;2;2;2;1;1	Activator-recruited cofactor 105 kDa component;CTG repeat protein 7a;Mediator complex subunit 15;Mediator of RNA polymerase II transcription subunit 15;Positive cofactor 2 glutamine/Q-rich-associated protein;TPA-inducible gene 1 protein;Trinucleotide repeat-containing gene 7 protein;cDNA FLJ42282 fis, clone TLIVE2004320, highly similar to Positive cofactor 2 glutamine/Q-rich-associated protein;cD…	ARC105;CTG7A;MED15;PCQAP;TIG1;TNRC7;hCG_41277;DKFZp686A2214;DKFZp762B1216	Isoform 1 of Mediator of RNA polymerase II transcription subunit 15;Isoform 2 of Mediator of RNA polymerase II transcription subunit 15;80 kDa protein;Isoform 3 of Mediator of RNA polymerase II transcription subunit 15;cDNA FLJ58080, highly similar to Posi	Q96RN5-1;Q96RN5;B3KW62;B3KWF1;D3DX31;Q69YR4;Q96RN5-2;B7Z2H7;D3DX32;Q6PKB8;Q96RN5-3;B4DM43;B4DN68;Q69YK5;B4DGD6;C9J1I1	6	1	2	1	2	1	2	86.753	788	7.7717e-27				0				2	0	0	0	783930	278240	505700
IPI00022215	IPI00022215	14	Activity-dependent neuroprotective protein;Activity-dependent neuroprotector homeobox protein;cDNA, FLJ95596, highly similar to Homo sapiens activity-dependent neuroprotector (ADNP), mRNA;Activity-dependent neuroprotector homeobox	ADNP;ADNP1;KIAA0784	Activity-dependent neuroprotector homeobox protein	Q9H2P0;B2RBM8;Q6DHZ8	1	5	12	5	12	5	12	123.56	1102	5.6708e-71	0.74592	0.92714	8.2675	4	1.1666	1.3053	7.2416	11	4745800	2406100	2339600	19373000	8709000	10664000
IPI00748532;IPI00956370;IPI00220082;IPI00220080;IPI00220079;IPI00936481;IPI00220081	IPI00748532;IPI00956370;IPI00220082;IPI00220080;IPI00220079;IPI00936481;IPI00220081	2;2;2;2;2;2;2	ACTR;Amplified in breast cancer 1 protein;CBP-interacting protein;Class E basic helix-loop-helix protein 42;Nuclear receptor coactivator 3;Receptor-associated coactivator 3;Steroid receptor coactivator protein 3;Thyroid hormone receptor activator molecule 1;cDNA FLJ77005, highly similar to Homo sapiens nuclear receptor coactivator 3 (NCOA3), transcript variant 1, mRNA;Nuclear receptor coactivator…	AIB1;BHLHE42;NCOA3;RAC3;TRAM1	Isoform 1 of Nuclear receptor coactivator 3;nuclear receptor coactivator 3 isoform c;Isoform 5 of Nuclear receptor coactivator 3;Isoform 3 of Nuclear receptor coactivator 3;Isoform 2 of Nuclear receptor coactivator 3;Uncharacterized protein;Isoform 4 of Nu	Q9Y6Q9-1;Q9Y6Q9;A8K0W8;Q569F6;Q59EE8;Q9Y6Q9-5;Q0IIN7;Q9Y6Q9-3;B4DYT5;Q9Y6Q9-2;B4DL21;B4DYS9;C9JCR8;Q9Y6Q9-4	7	2	1	2	1	2	1	155.29	1424	8.6832e-34				2				0	6554400	2346500	4207900	0	0	0
IPI00027626;IPI00552590;IPI00910226;IPI00220656;IPI00908488	IPI00027626;IPI00552590	26;23;5;4;4	Acute morphine dependence-related protein 2;CCT-zeta-1;HTR3;T-complex protein 1 subunit zeta;Tcp20;Chaperonin subunit 6A;cDNA, FLJ94440, highly similar to Homo sapiens chaperonin containing TCP1, subunit 6A (zeta 1)(CCT6A), mRNA;cDNA FLJ52344, highly similar to T-complex protein 1 subunit zeta;cDNA, FLJ79129, highly similar to T-complex protein 1 subunit zeta;Chaperonin containing TCP1, subunit 6…	CCT6;CCT6A;CCTZ	T-complex protein 1 subunit zeta;T-complex protein 1 subunit zeta isoform b	P40227;A1JUI8;B2R9K8;B4DPJ8;Q59ET3;A6NCD2;B4DN39	5	21	24	21	24	21	24	58.024	531	0	0.96499	1.1254	17.887	121	0.79588	0.96647	13.488	126	692290000	341970000	350330000	761880000	404150000	357720000
IPI00784414;IPI00412752;IPI00306436	IPI00784414;IPI00412752;IPI00306436	18;18;17	Acute-phase response factor;Signal transducer and activator of transcription 3;cDNA FLJ78360, highly similar to Homo sapiens signal transducer and activator of transcription 3 (acute-phase response factor) (STAT3), transcript variant 1, mRNA;cDNA FLJ59362, highly similar to Signal transducer and activator of transcription 3;cDNA FLJ53413, highly similar to Signal transducer and activator of trans…	APRF;STAT3	Isoform 1 of Signal transducer and activator of transcription 3;signal transducer and activator of transcription 3 isoform 3;Isoform Del-701 of Signal transducer and activator of transcription 3	P40763-1;P40763;A8K7B8;B4DNP0;B4DVR6;B5BTZ6;B7ZA24;Q9BXH2;P40763-2	3	13	15	13	15	13	15	88.067	770	0	0.53262	0.63403	15.639	31	1.5	1.7776	13.034	31	77730000	50776000	26954000	71038000	25588000	45450000
IPI00549564;IPI00413730;IPI00873455	IPI00549564;IPI00413730;IPI00873455	2;2;2	Acyl-CoA synthetase short-chain family member 2;Acyl-CoA synthetase short-chain family member 2, isoform CRA_f;Putative uncharacterized protein ACSS2;cDNA FLJ34962 fis, clone NTONG2003897, highly similar to Homo sapiens acetyl-CoA synthetase mRNA;Acetate--CoA ligase;Acetyl-CoA synthetase;Acetyl-coenzyme A synthetase, cytoplasmic;Acyl-activating enzyme;Putative uncharacterized protein DKFZp762G026…	ACSS2;hCG_38506;RP5-1161H23.2-006;ACAS2;DKFZp762G026	acetyl-coenzyme A synthetase, cytoplasmic isoform 2;Acetyl-coenzyme A synthetase, cytoplasmic;ACSS2 protein	Q5QPH3;Q8N238;Q9NR19;Q68CU9;B3KUV2;Q4G0E8;Q6DKJ3;Q96FY7;Q9H9U4	3	2	1	2	1	2	1	80.087	714	2.8535e-15	0.70201	0.90679	9.0244	4				0	11470000	6477600	4992500	0	0	0
IPI00010415;IPI00395748;IPI00219451;IPI00219452;IPI00746126;IPI00883762	IPI00010415;IPI00395748;IPI00219451;IPI00219452;IPI00746126;IPI00883762	7;7;7;7;6;6	Acyl-CoA thioesterase 7;Brain acyl-CoA hydrolase;CTE-IIa;Cytosolic acyl coenzyme A thioester hydrolase;Long chain acyl-CoA thioester hydrolase;cDNA FLJ32606 fis, clone STOMA1000186, highly similar to Homo sapiens acyl-CoA thioesterase 7 (ACOT7), transcript variant hBACHa, mRNA;cDNA FLJ52849, highly similar to Homo sapiens acyl-CoA thioesterase 7 (ACOT7), transcript variant hBACHc, mRNA;cDNA FLJ60…	ACOT7;BACH	Isoform 1 of Cytosolic acyl coenzyme A thioester hydrolase;cytosolic acyl coenzyme A thioester hydrolase isoform hBACHa;Isoform 5 of Cytosolic acyl coenzyme A thioester hydrolase;Isoform 6 of Cytosolic acyl coenzyme A thioester hydrolase;Isoform 3 of Cytos	O00154-1;O00154;O00154-4;B3KQ12;O00154-5;B7Z957;O00154-6;B4DUX0;O00154-3;O00154-2	6	7	5	7	5	7	5	41.796	380	9.0708e-65	0.66323	0.81976	10.478	18	1.0579	1.255	8.661	14	30603000	17634000	12969000	39613000	18130000	21483000
IPI00009315	IPI00009315	4	Acyl-CoA-binding domain-containing protein 3;Golgi complex-associated protein 1;Golgi phosphoprotein 1;Golgi resident protein GCP60;PBR- and PKA-associated protein 7;Peripheral benzodiazepine receptor-associated protein PAP7	ACBD3;GCP60;GOCAP1;GOLPH1	Golgi resident protein GCP60	Q9H3P7	1	3	4	3	4	3	4	60.593	528	1.8604e-77	0.81785	1.0283	17.204	9	0.99147	1.1656	14.114	11	17277000	8999100	8277900	25880000	12685000	13194000
IPI00031680	IPI00031680	2	Acyl-CoA-binding domain-containing protein 6;cDNA, FLJ94802	ACBD6	Acyl-CoA-binding domain-containing protein 6	Q9BR61;B2RAA8	1	0	2	0	2	0	2	31.15	282	0.00050026				0	0.70694	0.87594	24.073	3	0	0	0	536800	278190	258600
IPI00010182;IPI00922055;IPI00921830;IPI00965476;IPI00218836;IPI00966070;IPI00815745	IPI00010182;IPI00922055;IPI00921830;IPI00965476;IPI00218836;IPI00966070;IPI00815745	6;4;4;4;4;4;4	Acyl-CoA-binding protein;Diazepam-binding inhibitor;Endozepine;Diazepam binding inhibitor, splice form 1D(1);Diazepam binding inhibitor, splice form 1G;Diazepam binding inhibitor, splice form 1D(2);Diazepam binding inhibitor, splice form 1A(1)-G;Diazepam binding inhibitor (GABA receptor modulator, acyl-Coenzyme A binding protein), isoform CRA_a;Diazepam binding inhibitor, splice form 1A(1)-B(1);D…	DBI;hCG_17322	Isoform 1 of Acyl-CoA-binding protein;acyl-CoA-binding protein isoform 4;Diazepam binding inhibitor, splice form 1D;acyl-CoA-binding protein isoform 5;Isoform 2 of Acyl-CoA-binding protein;acyl-CoA-binding protein isoform 6;Isoform 3 of Acyl-CoA-binding pr	P07108-1;P07108;B8ZWD8;B8ZWD6;B8ZWD9;B8ZWD7;P07108-2;B8ZWD2;B8ZWD1;P07108-3	7	6	2	6	2	6	2	10.044	87	1.3389e-65	1.1135	1.2883	13.279	8	0.75362	0.98952	6.2572	3	43805000	20466000	23339000	6682600	3867700	2814900
IPI00020530;IPI00930594	IPI00020530;IPI00930594	3;3	Acyl-coenzyme A thioesterase 13;Thioesterase superfamily member 2	ACOT13;HT012;PNAS-27;THEM2	Acyl-coenzyme A thioesterase 13;acyl-coenzyme A thioesterase 13 isoform 2	Q9NPJ3	2	0	3	0	3	0	3	14.96	140	2.9592e-07				0	0.85088	1.0412	6.007	3	0	0	0	20371000	10814000	9556600
IPI00004838;IPI00399054	IPI00004838;IPI00399054	16;13	Adapter molecule crk;p38;Proto-oncogene c-Crk;V-crk sarcoma virus CT10 oncogene homolog (Avian), isoform CRA_a	CRK;hCG_28712	Isoform Crk-II of Adapter molecule crk;Isoform Crk-I of Adapter molecule crk	P46108-1;P46108;D3DTH6;P46108-2	2	15	14	15	14	2	1	33.83	304	0	0.92953	1.1217	17.465	37	0.71333	0.92323	22.244	47	141800000	73327000	68473000	152240000	91439000	60801000
IPI00412771	IPI00412771	3	Adapter protein CMS;Cas ligand with multiple SH3 domains;CD2-associated protein	CD2AP	CD2-associated protein	Q9Y5K6	1	3	3	3	3	3	3	71.45	639	3.7104e-95	0.57446	0.66252	16.694	6	1.4656	1.7247	8.756	7	14488000	9323000	5164600	18876000	7144900	11731000
IPI00021327;IPI00218070;IPI00792746;IPI00790124	IPI00021327;IPI00218070;IPI00792746	11;7;7;5	Adapter protein GRB2;Growth factor receptor-bound protein 2;Protein Ash;SH2/SH3 adapter GRB2;cDNA, FLJ96637, Homo sapiens growth factor receptor-bound protein 2 (GRB2), mRNA;Growth factor receptor-bound protein 2, isoform CRA_a;cDNA FLJ33691 fis, clone BRAWH2002976, highly similar to GROWTH FACTOR RECEPTOR-BOUND PROTEIN 2;GRB2 protein	ASH;GRB2;hCG_27179	Isoform 1 of Growth factor receptor-bound protein 2;Isoform GRB3-3 of Growth factor receptor-bound protein 2;19 kDa protein	P62993-1;P62993;B0LPF3;B3KR50;Q6ICN0;P62993-2	4	8	10	8	10	8	10	25.206	217	1.0711e-33	0.87906	1.0634	15.319	14	0.85094	1.0875	17.176	31	32200000	15354000	16846000	83868000	43278000	40589000
IPI00328257;IPI00413947;IPI00940292;IPI00384489;IPI00946351;IPI00385007;IPI00788911	IPI00328257;IPI00413947;IPI00940292;IPI00384489;IPI00946351	26;26;26;23;17;5;4	Adapter-related protein complex 1 subunit beta-1;Adaptor protein complex AP-1 subunit beta-1;AP-1 complex subunit beta-1;Beta-1-adaptin;Beta-adaptin 1;Clathrin assembly protein complex 1 beta large chain;Golgi adaptor HA1/AP1 adaptin beta subunit;cDNA FLJ56967, highly similar to Adapter-relatedprotein complex 1 beta-1 subunit;cDNA FLJ56828, highly similar to Adapter-relatedprotein complex 1 beta-…	ADTB1;AP1B1;BAM22;CLAPB2	Isoform A of AP-1 complex subunit beta-1;Isoform B of AP-1 complex subunit beta-1;Isoform C of AP-1 complex subunit beta-1;AP-1 complex subunit beta-1 isoform c;Uncharacterized protein	Q10567-1;Q10567;B4DG47;B4DS79;Q10567-2;Q10567-3;B4DKH5;Q86X54;C9J1E7	7	23	23	10	12	10	12	104.64	949	4.7399e-287	0.71203	0.87962	17.472	28	1.0503	1.2518	15.358	31	130630000	74263000	56370000	75337000	34956000	40382000
IPI00784366;IPI00784156;IPI00790702;IPI00909735	IPI00784366;IPI00784156;IPI00790702	28;28;28;12	Adapter-related protein complex 2 beta subunit;Adaptor protein complex AP-2 subunit beta;AP105B;AP-2 complex subunit beta;Beta-2-adaptin;Beta-adaptin;Clathrin assembly protein complex 2 beta large chain;Plasma membrane adaptor HA2/AP2 adaptin beta subunit;cDNA FLJ78733, highly similar to Homo sapiens adaptor-related protein complex 2, beta 1 subunit (AP2B1), transcript variant 1, mRNA;cDNA FLJ784…	ADTB2;AP2B1;CLAPB1;DKFZp781K0743;hCG_1992160	Isoform 2 of AP-2 complex subunit beta;Isoform 1 of AP-2 complex subunit beta;Beta adaptin subunit	P63010-2;P63010;A8K0G3;A8K916;B4DWG4;B4E261;Q68DI0;Q96EL6;P63010-1;Q7Z451	4	24	24	24	24	11	13	105.69	951	0	0.68676	0.83496	16.079	58	1.1713	1.3919	22.648	62	191380000	108250000	83126000	200270000	85185000	115090000
IPI00014624	IPI00014624	2	Adapter-related protein complex 3 sigma-1 subunit;AP-3 complex subunit sigma-1;AP-3 complex subunit sigma-3A;Clathrin-associated/assembly/adapter protein, small 3;Sigma-3A-adaptin;Sigma-adaptin 3a;cDNA, FLJ92106, highly similar to Homo sapiens adaptor-related protein complex 3, sigma 1 subunit(AP3S1), mRNA	AP3S1;CLAPS3	AP-3 complex subunit sigma-1	Q92572;B2R4I8	1	2	2	2	2	2	2	32.144	293	1.5891e-39	0.89315	1.0413	7.8653	9	0.78944	1.1097	6.6502	3	17137000	8434000	8703300	5640000	3229000	2411000
IPI00021129;IPI00397887;IPI00005793	IPI00021129;IPI00397887	10;6;2	Adapter-related protein complex 3 subunit beta-1;Adaptor protein complex AP-3 subunit beta-1;AP-3 complex subunit beta-1;Beta-3A-adaptin;Clathrin assembly protein complex 3 beta-1 large chain;cDNA FLJ76822, highly similar to Homo sapiens adaptor-related protein complex 3, beta 1 subunit (AP3B1), mRNA;Adaptor-related protein complex 3 beta 1 subunit;cDNA FLJ51426, highly similar to Adapter-related…	ADTB3A;AP3B1	Isoform 1 of AP-3 complex subunit beta-1;cDNA FLJ51426, highly similar to Adapter-related protein complex 3 beta-1 subunit	O00203-1;O00203;A8K586;Q3MNE1;O00203-2;B4E0B2	3	6	8	6	8	6	8	121.32	1094	5.3035e-85	0.77092	0.97906	7.6408	7	0.86952	1.0228	12.203	8	15061000	8013400	7047600	50031000	28415000	21616000
IPI00719680;IPI00411453;IPI00289608;IPI00411677;IPI00413686	IPI00719680;IPI00411453;IPI00289608;IPI00411677;IPI00413686	7;7;7;7;6	Adapter-related protein complex 3 subunit delta-1;AP-3 complex subunit delta;AP-3 complex subunit delta-1;Delta-adaptin;AP3D1 protein;cDNA, FLJ79548, highly similar to AP-3 complex subunit delta-1;cDNA FLJ37141 fis, clone BRACE2023801, highly similar to AP-3 complex subunit delta-1;Delta-adaptin,;Delta adaptin	AP3D1;PRO0039	Isoform 5 of AP-3 complex subunit delta-1;Isoform 1 of AP-3 complex subunit delta-1;Isoform 2 of AP-3 complex subunit delta-1;Isoform 4 of AP-3 complex subunit delta-1;Isoform 3 of AP-3 complex subunit delta-1	O14617-5;O14617;O14617-1;Q6PK82;O14617-2;O14617-4;O14617-3;B0AZV8;B3KSV6;Q9UEA9;Q9UEB0	5	3	6	3	6	3	6	136.65	1215	1.6636e-42	0.83056	0.98633	15.104	3	0.87036	1.0186	15.038	6	8272300	2973100	5299100	12905000	5797600	7107200
IPI00073436;IPI00018188;IPI00922268;IPI00967036;IPI00386318;IPI00170916;IPI00965696;IPI00795573;IPI00965130	IPI00073436;IPI00018188;IPI00922268;IPI00967036;IPI00386318;IPI00170916;IPI00965696;IPI00795573;IPI00965130	2;2;2;2;2;1;1;1;1	Adaptin ear-binding coat-associated protein 2;NECAP endocytosis-associated protein 2;Putative uncharacterized protein;cDNA FLJ53612, highly similar to Adaptin ear-binding coat-associated protein 2;cDNA FLJ52763, highly similar to Adaptin ear-binding coat-associated protein 2;Adaptin ear-binding coat-associated protein 1;NECAP endocytosis-associated protein 1;cDNA FLJ78563;NECAP endocytosis associ…	NECAP2;NECAP1;hCG_22219	Isoform 2 of Adaptin ear-binding coat-associated protein 2;Isoform 1 of Adaptin ear-binding coat-associated protein 2;adaptin ear-binding coat-associated protein 2 isoform 3;22 kDa protein;cDNA FLJ52763, highly similar to Adaptin ear-binding coat-associate	Q9NVZ3-2;Q9NVZ3;Q9NVZ3-1;Q53FE5;B4DY19;Q9NVZ3-3;B4DUR7;Q8NC96-1;Q8NC96;D6RB24;A8K3C2;D6RAN6	9	0	2	0	2	0	2	29.464	273	0.0010183				0	0.93435	1.1313	18.161	5	0	0	0	6902100	3157300	3744800
IPI00002552;IPI00219794	IPI00002552;IPI00219794	4;3	Adaptor protein complex AP-1 mu-2 subunit;Adaptor-related protein complex 1 mu-2 subunit;AP-1 complex subunit mu-2;AP-mu chain family member mu1B;Clathrin assembly protein complex 1 medium chain 2;Golgi adaptor HA1/AP1 adaptin mu-2 subunit;Mu1B-adaptin;Mu-adaptin 2;cDNA FLJ13801 fis, clone THYRO1000173, highly similar to AP-1 complex subunit mu-2;Adaptor-related protein complex 1, mu 2 subunit va…	AP1M2	Isoform 1 of AP-1 complex subunit mu-2;Isoform 2 of AP-1 complex subunit mu-2	Q9Y6Q5-1;Q9Y6Q5;Q9Y6Q5-2;B3KN68;Q53GI5	2	1	4	1	4	1	4	48.108	423	2.5907e-26				0	0.85378	1.1199	19.17	7	0	0	0	6022100	3147900	2874200
IPI00916402;IPI00479760;IPI00916534	IPI00916402;IPI00479760;IPI00916534	3;3;2	Adaptor-associated kinase 1;AP2-associated protein kinase 1;AAK1 protein	AAK1;KIAA1048	Isoform 1 of AP2-associated protein kinase 1;Isoform 2 of AP2-associated protein kinase 1;AAK1 protein	Q2M2I8-1;Q2M2I8;Q2M2I8-2;B7ZLC4;D6W5G0;Q9BUD9	3	0	3	0	3	0	3	103.88	961	1.0484e-27				0	1.0896	1.2796	13.743	4	0	0	0	5833900	2577800	3256200
IPI00004408;IPI00220754	IPI00004408;IPI00220754	8;8	Adducin-like protein 70;Gamma-adducin;Adducin 3 isoform a variant;Adducin 3 (Gamma);Adducin 3 (Gamma), isoform CRA_a;cDNA FLJ77558, highly similar to Homo sapiens adducin 3 (gamma) (ADD3), transcript variant 1, mRNA;Adducin 3 (Gamma), isoform CRA_b	ADD3;ADDL;hCG_1789399;RP11-252O7.3-001	Isoform 2 of Gamma-adducin;Isoform 1 of Gamma-adducin	Q9UEY8-1;Q9UEY8;Q53FL4;Q59EK1;Q5VU08;Q9UEY8-2;D3DRA8	2	5	6	5	6	5	6	79.154	706	4.0834e-79	0.61843	0.7886	32.141	10	1.1612	1.3398	16.194	9	33941000	20120000	13822000	20802000	9898400	10904000
IPI00022891;IPI00556601	IPI00022891;IPI00556601	10;6	Adenine nucleotide translocator 1;ADP,ATP carrier protein 1;ADP,ATP carrier protein, heart/skeletal muscle isoform T1;ADP/ATP translocase 1;Solute carrier family 25 member 4;cDNA FLJ75273, highly similar to Homo sapiens solute carrier family 25 (mitochondrial carrier; adenine nucleotide translocator), member 4, mRNA;Solute carrier family 25 (Mitochondrial carrier; adenine nucleotide translocator)…	ANT1;SLC25A4;hCG_16144	ADP/ATP translocase 1;Solute carrier family 25 member 4 variant (Fragment)	P12235;A8K787;D3DP59;Q59EP7	2	8	10	1	1	1	1	33.064	298	2.3457e-214				1				2	664330	397700	266630	1487200	743480	743740
IPI00007188;IPI00010420;IPI00455148	IPI00007188	12;3;1	Adenine nucleotide translocator 2;ADP,ATP carrier protein 2;ADP,ATP carrier protein, fibroblast isoform;ADP/ATP translocase 2;Solute carrier family 25 member 5;cDNA, FLJ96310, highly similar to Homo sapiens solute carrier family 25 (mitochondrial carrier; adenine nucleotide translocator), member 5 (SLC25A5), mRNA;SLC25A5 protein	ANT2;SLC25A5	ADP/ATP translocase 2	P05141;B2RCV1;Q6NVC0	3	11	10	3	2	3	2	32.895	298	0	0.68919	0.78956	10.599	12	1.0137	1.3326	6.2421	16	91730000	52814000	38916000	153080000	74281000	78798000
IPI00291467;IPI00645646	IPI00291467;IPI00645646	13;9	Adenine nucleotide translocator 3;ADP,ATP carrier protein 3;ADP,ATP carrier protein, isoform T2;ADP/ATP translocase 3;Solute carrier family 25 member 6;ADP,ATP carrier protein, liver isoform T2 variant;cDNA, FLJ92654, highly similar to Homo sapiens solute carrier family 25 (mitochondrial carrier; adenine nucleotide translocator), member 6 (SLC25A6), mRNA;SLC25A6 protein;Solute carrier family 25 (…	ANT3;CDABP0051;SLC25A6;hCG_1746794	ADP/ATP translocase 3;17 kDa protein	P12236;Q59EI9;Q6I9V5	2	11	12	11	12	3	3	32.866	298	0	0.97735	1.1328	37.406	44	0.76584	0.97824	33.854	53	168960000	82642000	86321000	343990000	196140000	147840000
IPI00218693;IPI00642457;IPI00816267	IPI00218693;IPI00642457	15;11;2	Adenine phosphoribosyltransferase	APRT	Adenine phosphoribosyltransferase;adenine phosphoribosyltransferase isoform b	P07741	3	15	13	15	13	15	13	19.608	180	0	1.0705	1.1926	12.572	56	0.65745	0.88125	11.131	41	374070000	176250000	197820000	219320000	128380000	90941000
IPI00025190;IPI00880059;IPI00017891;IPI00793844	IPI00025190;IPI00880059;IPI00017891;IPI00793844	3;3;3;2	Adenomatous polyposis coli protein 2;Adenomatous polyposis coli protein-like;Putative uncharacterized protein APC2;APC2 protein	APC2;APCL	Isoform 1 of Adenomatous polyposis coli protein 2;Isoform 3 of Adenomatous polyposis coli protein 2;Isoform 2 of Adenomatous polyposis coli protein 2;132 kDa protein	O95996-1;O95996;O95996-3;O95996-2;B5MDS5;Q9UNL8	4	2	3	2	3	2	3	243.95	2303	0.026221	1.1737	1.4699	7.7857	3	0.53254	0.75903	27.917	7	12040000	5301500	6738700	91620000	63907000	27713000
IPI00239077;IPI00967474;IPI00967744;IPI00968242;IPI00966135	IPI00239077;IPI00967474;IPI00967744;IPI00968242	8;5;5;5;3	Adenosine 5'-monophosphoramidase;Histidine triad nucleotide-binding protein 1;Protein kinase C inhibitor 1;Protein kinase C-interacting protein 1	HINT;HINT1;PKCI1;PRKCNH1	Histidine triad nucleotide-binding protein 1;Uncharacterized protein;Uncharacterized protein;Uncharacterized protein	P49773;D6RD60;D6RE99;D6REP8	5	6	5	6	5	6	5	13.802	126	7.5151e-79	1.2541	1.475	9.1703	9	0.59927	0.7759	9.2128	10	64990000	28051000	36939000	130950000	74203000	56745000
IPI00290279;IPI00234368	IPI00290279;IPI00234368	9;8	Adenosine 5'-phosphotransferase;Adenosine kinase;cDNA FLJ61435, moderately similar to Adenosine kinase (EC 2.7.1.20);cDNA FLJ57673, highly similar to Adenosine kinase (EC 2.7.1.20);Adenosine kinase, isoform CRA_a;cDNA FLJ75655, highly similar to Homo sapiens adenosine kinase (ADK), transcript variant ADK-short, mRNA	ADK;hCG_2024637;RP11-383B24.1-003	Isoform Long of Adenosine kinase;Isoform Short of Adenosine kinase	P55263-1;P55263;Q86U79;P55263-2;B7Z783;B7Z800;Q5JQ10;Q9HB33	2	7	8	7	8	7	8	40.545	362	0	1.4193	1.5269	19.389	27	0.63119	0.91186	8.2691	32	127940000	51264000	76678000	116080000	70718000	45358000
IPI00296441	IPI00296441	7	Adenosine aminohydrolase;Adenosine deaminase	ADA	Adenosine deaminase	P00813	1	6	5	6	5	6	5	40.764	363	3.5259e-35	0.9468	1.2211	15.997	9	0.6704	0.86435	13.319	13	18539000	8490500	10049000	27989000	16105000	11883000
IPI00031558;IPI00415040;IPI00965775	IPI00031558;IPI00415040;IPI00965775	2;2;1	Adenosine diphosphoribose pyrophosphatase;ADP-ribose diphosphatase;ADP-ribose phosphohydrolase;ADP-ribose pyrophosphatase, mitochondrial;Nucleoside diphosphate-linked moiety X motif 9;Putative nudix hydrolyase;cDNA FLJ14389 fis, clone HEMBA1002876	NUDT10;NUDT9;PSEC0099;UNQ3012/PRO9771	Isoform 1 of ADP-ribose pyrophosphatase, mitochondrial;Isoform 2 of ADP-ribose pyrophosphatase, mitochondrial;Uncharacterized protein	Q9BW91-1;Q9BW91;Q8NG26;Q96KB3;Q9BW91-2;D6R8Z0	3	1	2	1	2	1	2	39.125	350	0.0023539				0				2	0	0	0	1137100	716620	420510
IPI00872261;IPI00182938;IPI00479201;IPI00441992;IPI00101645;IPI00908473;IPI00942978;IPI00878976;IPI00945758;IPI00945285;IPI00910338	IPI00872261;IPI00182938;IPI00479201;IPI00441992;IPI00101645;IPI00908473;IPI00942978;IPI00878976;IPI00945758;IPI00945285	3;3;3;3;2;2;2;2;2;2;1	Adenosylhomocysteinase;DC-expressed AHCY-like molecule;Putative adenosylhomocysteinase 2;S-adenosylhomocysteine hydrolase-like protein 1;S-adenosyl-L-homocysteine hydrolase 2;Clone 23931;AHCYL1 protein;cDNA FLJ16815 fis, clone THYMU3044175, highly similar to Adenosylhomocysteinase (EC 3.3.1.1);Putative adenosylhomocysteinase 3;S-adenosylhomocysteine hydrolase-like protein 2;S-adenosyl-L-homocyste…	AHCYL1;DCAL;XPVKONA;hCG_38162;AHCYL2;KIAA0828	Adenosylhomocysteinase;Isoform 1 of Putative adenosylhomocysteinase 2;Isoform 2 of Putative adenosylhomocysteinase 2;cDNA FLJ16815 fis, clone THYMU3044175, highly similar to Adenosylhomocysteinase;Putative adenosylhomocysteinase 3;putative adenosylhomocyst	A8MYU1;O43865-1;O43865;Q2NKW8;O43865-2;B4E168;O43210;Q9BTL0;Q6ZMM9;Q96HN2;D9N157;Q6ZNS6;D7UEQ7;B4DIZ5;D9N155	11	3	1	3	1	3	1	58.882	530	6.6474e-10	0.97517	1.1924	15.811	6				0	3330400	1580700	1749600	0	0	0
IPI00012007;IPI00935818	IPI00012007;IPI00935818	21;18	Adenosylhomocysteinase;S-adenosyl-L-homocysteine hydrolase;AHCY protein;cDNA FLJ52743, highly similar to Adenosylhomocysteinase (EC 3.3.1.1);cDNA, FLJ79079, highly similar to Adenosylhomocysteinase (EC 3.3.1.1)	AHCY;SAHH	Adenosylhomocysteinase;adenosylhomocysteinase isoform 2	P23526;B3KUN3;Q1RMG2	2	12	20	12	20	12	20	47.716	432	3.6838e-177	1.0411	1.1235	11.058	46	0.84158	1.1999	16.701	60	109080000	52051000	57025000	204640000	107560000	97075000
IPI00028419;IPI00793422;IPI00791679;IPI00290409;IPI00956654;IPI00815789	IPI00028419;IPI00793422;IPI00791679;IPI00290409;IPI00956654;IPI00815789	2;2;2;1;1;1	Adenovirus E1B19K-binding protein B5;BCL2/adenovirus E1B 19 kDa protein-interacting protein 3A;BCL2/adenovirus E1B 19 kDa protein-interacting protein 3-like;NIP3-like protein X;BCL2/adenovirus E1B 19kDa interacting protein 3-like;BNIP3L protein;cDNA FLJ75547, highly similar to Homo sapiens BCL2/adenovirus E1B 19kDa interacting protein 3-like (BNIP3L), mRNA;My020 protein;cDNA, FLJ79214, highly sim…	BNIP3A;BNIP3H;BNIP3L;NIX;hCG_17158;BNIP3;NIP3	My020 protein;23 kDa protein;cDNA FLJ51086, highly similar to BCL2/adenovirus E1B 19 kDa protein-interacting protein 3;BCL2/adenovirus E1B 19 kDa protein-interacting protein 3;cDNA FLJ51101, highly similar to BCL2/adenovirus E1B 19 kDa protein-interacting	O60238;Q6IBV1;Q9H3K3;B0AZS9;B4DTN1;Q12983;B4DHJ7;Q53HF4;Q66K24;Q6NVY4;B4DUN8	6	0	2	0	2	0	2	25.433	230	0.3497				0				2	0	0	0	3366900	1685800	1681100
IPI00105620;IPI00644889	IPI00105620;IPI00644889	4;3	Adenovirus E3 14.7 kDa-interacting protein 1;FIP-1;Ras-related GTP-binding protein A;Ras-related GTP binding B	RRAGA;RP11-465E19.1-005;RRAGB	Ras-related GTP-binding protein A;Ras-related GTP binding B	Q7L523;Q5VZM0	2	1	4	1	4	0	1	36.566	313	9.5533e-93				0	0.63612	0.81931	30.338	12	0	0	0	8319800	4973300	3346500
IPI00013070;IPI00167147;IPI00736859;IPI00402391	IPI00013070;IPI00167147;IPI00736859;IPI00402391	13;13;13;11	Adenovirus early region 1B-associated protein 5;E1B-55 kDa-associated protein 5;Heterogeneous nuclear ribonucleoprotein U-like protein 1;cDNA FLJ75163, highly similar to Homo sapiens heterogeneous nuclear ribonucleoprotein U-like 1 (HNRPUL1), transcript variant 4, mRNA;cDNA FLJ78309, highly similar to Homo sapiens heterogeneous nuclear ribonucleoprotein U-like 1 (HNRPUL1), transcript variant 1, m…	E1BAP5;HNRNPUL1;HNRPUL1	Isoform 1 of Heterogeneous nuclear ribonucleoprotein U-like protein 1;Isoform 2 of Heterogeneous nuclear ribonucleoprotein U-like protein 1;Isoform 4 of Heterogeneous nuclear ribonucleoprotein U-like protein 1;Isoform 3 of Heterogeneous nuclear ribonucleop	Q9BUJ2-1;Q9BUJ2;A8K3W4;A8K5K0;A8K6U7;B7Z4B8;Q9BUJ2-2;Q9BUJ2-4;B3KM60;Q9BUJ2-3	4	5	13	5	13	5	13	95.737	856	9.5379e-282	0.72893	0.92537	16.462	21	1.0944	1.2707	19.718	34	93482000	48947000	44535000	69594000	28646000	40948000
IPI00095891;IPI00646491;IPI00871191;IPI00640867;IPI00514055;IPI00219835;IPI00644936;IPI00385033;IPI00006762	IPI00095891;IPI00646491;IPI00871191;IPI00640867;IPI00514055;IPI00219835;IPI00644936;IPI00385033;IPI00006762	2;2;2;2;2;2;2;1;1	Adenylate cyclase-stimulating G alpha protein;Extra large alphas protein;Guanine nucleotide-binding protein G(s) subunit alpha isoforms XLas;Alpha subunit of GsGTP binding protein;Putative uncharacterized protein GNAS;GNAS complex locus;Guanine nucleotide-binding protein G(s) subunit alpha isoforms short;cDNA, FLJ79509, highly similar to Guanine nucleotide-binding protein G(s)subunit alpha;cDNA, …	GNAS;GNAS1;GSA;GSP;hCG_1788380	Isoform XLas-1 of Guanine nucleotide-binding protein G(s) subunit alpha isoforms XLas;Isoform XLas-2 of Guanine nucleotide-binding protein G(s) subunit alpha isoforms XLas;Alpha subunit of GsGTP binding protein (Fragment);protein ALEX isoform f;Isoform Gna	Q5JWF2-1;Q5JWF2;Q5JWF2-2;Q14455;A6NI00;Q5FWY2;P63092-1;P63092;B0AZR9;P63092-2;P63092-3;O60726;O75633;O75632	9	1	2	1	2	1	2	111.02	1037	3.5807e-28				0	0.5007	0.71649	16.549	6	0	0	0	6976300	4375300	2601000
IPI00640817;IPI00018342;IPI00515036	IPI00640817;IPI00018342;IPI00515036	15;15;10	Adenylate kinase 1 variant;Adenylate kinase 1;Adenylate kinase isoenzyme 1;ATP-AMP transphosphorylase 1;Myokinase;Adenylate kinase 1, isoform CRA_b;AK1 protein;cDNA, FLJ94359, Homo sapiens adenylate kinase 1 (AK1), mRNA	AK1;RP11-203J24.1-009;hCG_2039407;RP11-203J24.1-008;RP11-203J24.1-011	Adenylate kinase 1;Adenylate kinase isoenzyme 1;Adenylate kinase 1	Q53EY8;Q5T9B7;P00568;Q6FGX9;Q5T9B8	3	15	14	15	14	15	14	23.411	210	5.3927e-223	0.96694	1.0893	8.6464	54	0.74733	1.006	12.008	40	374920000	181580000	193340000	204810000	110610000	94199000
IPI00215901;IPI00218988;IPI00172460;IPI00921960;IPI00922165;IPI00218989	IPI00215901;IPI00218988;IPI00172460;IPI00921960;IPI00922165;IPI00218989	13;13;11;10;9;8	Adenylate kinase 2, mitochondrial;ATP-AMP transphosphorylase 2;cDNA FLJ55097, highly similar to Adenylate kinase isoenzyme 2, mitochondrial (EC 2.7.4.3)	ADK2;AK2	Isoform 1 of Adenylate kinase 2, mitochondrial;Isoform 2 of Adenylate kinase 2, mitochondrial;Isoform 3 of Adenylate kinase 2, mitochondrial;Isoform 6 of Adenylate kinase 2, mitochondrial;Isoform 5 of Adenylate kinase 2, mitochondrial;Isoform 4 of Adenylat	P54819-1;P54819;P54819-2;P54819-3;B4DLK2;P54819-6;P54819-5;P54819-4	6	11	13	11	13	11	13	26.477	239	0	1.0309	1.197	11.67	45	0.66267	0.86061	13.292	60	139920000	64541000	75375000	232070000	134280000	97795000
IPI00465256;IPI00478236;IPI00910240	IPI00465256;IPI00478236;IPI00910240	8;6;5	Adenylate kinase 3;Adenylate kinase 3 alpha-like 1;GTP:AMP phosphotransferase mitochondrial;cDNA FLJ42834 fis, clone BRCAN2019002, highly similar to GTP:AMP phosphotransferase mitochondrial (EC 2.7.4.10);Adenylate kinase 3, isoform CRA_a;GTP:AMP phosphotransferase;GTP:ATP phosphotransferase;Adenylate kinase 3, isoform CRA_b;cDNA FLJ40886 fis, clone UTERU2000663, highly similar to GTP:AMP phosphot…	AK3;AK3L1;AK6;AKL3L;hCG_2011468;RP11-6J24.4-001	GTP:AMP phosphotransferase, mitochondrial;cDNA FLJ40886 fis, clone UTERU2000663, highly similar to GTP:AMP phosphotransferase mitochondrial;cDNA FLJ58032, highly similar to GTP:AMP phosphotransferase mitochondrial	Q9UIJ7;B3KWD9;D3DRI1;Q7Z4Y4;Q7Z531;Q9HC01;B4DP58	3	6	8	6	8	6	8	25.565	227	0	1.2912	1.4901	20.291	17	0.53657	0.72765	17.204	32	38391000	17048000	21343000	150050000	85144000	64903000
IPI00016568;IPI00738805	IPI00016568;IPI00738805	7;7	Adenylate kinase 3-like;Adenylate kinase isoenzyme 4, mitochondrial;ATP-AMP transphosphorylase;HCG2031840, isoform CRA_a;HCG2031840, isoform CRA_c	AK3;AK3L1;AK3L2;AK4;hCG_2031840	Adenylate kinase isoenzyme 4, mitochondrial;25 kDa protein	P27144;D3DQ62;D3DQ64	2	6	7	6	7	6	7	25.268	223	1.4469e-38	0.77448	0.91485	19.48	12	0.78949	1.0301	21.282	20	44191000	22841000	21350000	71286000	38838000	32448000
IPI00939159	IPI00939159	25	Adenylyl cyclase-associated protein	CAP1;RP11-115D7.1-016	Adenylyl cyclase-associated protein	B4DNA3;B4DUZ8;Q5T0R8	1	17	25	2	2	1	1	47.12	433	0	1.7356	1.994	13.619	13	0.46215	0.55061	12.815	14	142970000	46735000	96232000	153230000	101180000	52053000
IPI00008274;IPI00646869;IPI00644589;IPI00641881;IPI00647351;IPI00644109;IPI00646269;IPI00642414;IPI00514858;IPI00945887;IPI00552929;IPI00922216;IPI00922040	IPI00008274	31;14;14;14;14;13;12;12;3;1;1;1;1	Adenylyl cyclase-associated protein 1;Adenylyl cyclase-associated protein	CAP;CAP1;hCG_2033246	Isoform 1 of Adenylyl cyclase-associated protein 1	Q01518-1;Q01518;B2RDY9;B4DI38;B4DNW7;B4DNY3;D3DPU2	13	22	30	22	30	1	1	51.901	475	0	1.8592	2.1348	15.845	90	0.43612	0.54841	14.136	113	449250000	147600000	301650000	496860000	332340000	164520000
IPI00027342;IPI00922569;IPI00945601	IPI00027342;IPI00922569;IPI00945601	2;2;1	Adenylyl cyclase-associated protein 2;Adenylyl cyclase-associated protein	CAP2;RP11-14H3.2-001	Adenylyl cyclase-associated protein 2;Adenylyl cyclase-associated protein;22 kDa protein	P40123;Q9BYW9;B7Z4M3	3	2	2	1	1	1	1	52.823	477	9.2118e-19				0				0	339440	339440	0	204650	0	204650
IPI00219861;IPI00759646;IPI00893203;IPI00382703	IPI00219861;IPI00759646;IPI00893203;IPI00382703	5;3;3;3	Adipocyte acid phosphatase;Low molecular weight cytosolic acid phosphatase;Low molecular weight phosphotyrosine protein phosphatase;Red cell acid phosphatase 1;Acid phosphatase 1 isoform c variant;Putative uncharacterized protein ACP1;Protein-tyrosine-phosphatase, isoform 3	ACP1	Isoform 1 of Low molecular weight phosphotyrosine protein phosphatase;low molecular weight phosphotyrosine protein phosphatase isoform d;9 kDa protein;Protein-tyrosine-phosphatase, isoform 3	P24666-1;P24666;Q59EH3;B5MCC7;O75702	4	4	5	4	5	1	1	18.042	158	1.2593e-160	1.2358	1.551	17.375	5	0.66723	0.82295	12.275	7	8955100	3851600	5103500	30356000	18505000	11851000
IPI00218847;IPI00952677;IPI00410615;IPI00892543;IPI00936586;IPI00935343	IPI00218847;IPI00952677;IPI00410615;IPI00892543	5;4;4;3;1;1	Adipocyte acid phosphatase;Low molecular weight cytosolic acid phosphatase;Low molecular weight phosphotyrosine protein phosphatase;Red cell acid phosphatase 1;Putative uncharacterized protein ACP1	ACP1	Isoform 2 of Low molecular weight phosphotyrosine protein phosphatase;Uncharacterized protein;Isoform 3 of Low molecular weight phosphotyrosine protein phosphatase;Uncharacterized protein	P24666-2;P24666;C9JNS5;P24666-3;D3YTI2	6	4	5	1	1	1	1	17.977	158	8.2702e-156				0				0	2411600	0	2411600	2894500	2894500	0
IPI00165949;IPI00477831;IPI00966575;IPI00964441	IPI00165949;IPI00477831	12;12;2;1	Adipocyte-derived leucine aminopeptidase;Aminopeptidase PILS;ARTS-1;Endoplasmic reticulum aminopeptidase 1;Puromycin-insensitive leucyl-specific aminopeptidase;Type 1 tumor necrosis factor receptor shedding aminopeptidase regulator;cDNA FLJ76662, highly similar to Homo sapiens type 1 tumor necrosis factor receptor shedding aminopeptidase regulator, mRNA	APPILS;ARTS1;ERAP1;KIAA0525;UNQ584/PRO1154	Isoform 2 of Endoplasmic reticulum aminopeptidase 1;Isoform 1 of Endoplasmic reticulum aminopeptidase 1	Q9NZ08-2;Q9NZ08;A8K6H1;Q9NZ08-1	4	11	10	11	10	11	10	107.84	948	2.6308e-31	0.15923	0.19443	17.699	6	3.3082	3.8695	19.237	9	26363000	24011000	2352400	22185000	3936200	18249000
IPI00217354;IPI00175169;IPI00449160;IPI00922590	IPI00217354;IPI00175169;IPI00449160;IPI00922590	3;3;3;2	ADP-ribosylation factor 1 GTPase-activating protein;ADP-ribosylation factor GTPase-activating protein 1;ARF1-directed GTPase-activating protein;cDNA FLJ54522, highly similar to ADP-ribosylation factor GTPase-activating protein 1;ADP-ribosylation factor GTPase activating protein 1 isoform a variant;ADP-ribosylation factor GTPase activating protein 1;ADP-ribosylation factor GTPase activating protei…	ARF1GAP;ARFGAP1;hCG_23411;RP11-261N11.1-004	Isoform 2 of ADP-ribosylation factor GTPase-activating protein 1;Isoform 1 of ADP-ribosylation factor GTPase-activating protein 1;ADP-ribosylation factor GTPase activating protein 1, isoform CRA_f;cDNA FLJ55014, highly similar to ADP-ribosylation factor GT	Q8N6T3-2;Q8N6T3;B7Z3U0;Q8N6T3-1;Q53F62;Q8N6T3-3;B7ZBI2;B7Z8H8	4	3	2	3	2	3	2	45.675	414	1.6172e-10	0.75886	0.89699	22.849	7	0.84687	1.2461	18.045	5	10271000	5620000	4651200	11134000	5566000	5568400
IPI00215914;IPI00215917;IPI00797941	IPI00215914;IPI00215917	8;8;2	ADP-ribosylation factor 1;ADP-ribosylation factor 3	ARF1;ARF3	ADP-ribosylation factor 1;ADP-ribosylation factor 3	P84077;P61204	3	7	8	7	8	1	1	20.697	181	0	0.9028	0.99499	19.97	26	0.83969	1.102	11.378	30	270530000	135850000	134680000	442940000	232930000	210020000
IPI00215918;IPI00792330;IPI00946929	IPI00215918;IPI00792330;IPI00946929	6;6;3	ADP-ribosylation factor 4;Putative uncharacterized protein ARF4	ARF2;ARF4	ADP-ribosylation factor 4;Uncharacterized protein;Uncharacterized protein	P18085;C9JPM4;C9JAK5	3	6	6	1	1	1	1	20.511	180	0				1				1	3094700	1530400	1564300	4002600	3051600	951000
IPI00299263;IPI00915304;IPI00879742;IPI00922812;IPI00877805;IPI00879282	IPI00299263;IPI00915304;IPI00879742;IPI00922812;IPI00877805	6;6;5;4;4;2	ADP-ribosylation factor GTPase-activating protein 3;ADP-ribosylation factor GTPase activating protein 3;cDNA FLJ55728, highly similar to ADP-ribosylation factor GTPase-activating protein 3;cDNA FLJ54156, highly similar to ADP-ribosylation factor GTPase-activating protein 3;Putative uncharacterized protein ARFGAP3	ARFGAP1;ARFGAP3;AL049757.1-003;AL049757.1-005	ADP-ribosylation factor GTPase-activating protein 3;ADP-ribosylation factor GTPase-activating protein 3 isoform 2;cDNA FLJ55728, highly similar to ADP-ribosylation factor GTPase-activating protein 3;cDNA FLJ54156, highly similar to ADP-ribosylation factor	Q9NP61;B0QYV8;B7Z4Q0;B7Z6L2;B0QYV7;C9JZR4	6	4	6	4	6	3	5	56.928	516	1.0143e-81	1.1435	1.3647	10.34	13	0.68223	0.80495	13.639	12	43543000	19832000	23711000	40735000	23853000	16882000
IPI00219518;IPI00908516;IPI00791961	IPI00219518;IPI00908516;IPI00791961	7;5;5	ADP-ribosylation factor-like protein 1;cDNA FLJ51704, highly similar to ADP-ribosylation factor-like protein 1;cDNA FLJ53084, highly similar to ADP-ribosylation factor-like protein 1;cDNA FLJ50309, highly similar to ADP-ribosylation factor-like protein 1	ARL1	ADP-ribosylation factor-like protein 1;cDNA FLJ53084, highly similar to ADP-ribosylation factor-like protein 1;cDNA FLJ50309, highly similar to ADP-ribosylation factor-like protein 1	P40616;B4DWW1;B4DR16;B4DZG7	3	4	7	4	7	4	7	20.417	181	7.3255e-56	0.81242	0.9712	14.564	6	1.0131	1.3944	12.693	15	17069000	9042300	8027000	58397000	28213000	30184000
IPI00060031;IPI00018871;IPI00940959;IPI00789069	IPI00060031;IPI00018871;IPI00940959;IPI00789069	4;3;3;3	ADP-ribosylation factor-like protein 10B;ADP-ribosylation factor-like protein 8A;Novel small G protein indispensable for equal chromosome segregation 2;cDNA, FLJ93607;cDNA FLJ56285, highly similar to ADP-ribosylation factor-like protein 8B;ADP-ribosylation factor-like protein 10C;ADP-ribosylation factor-like protein 8B;Novel small G protein indispensable for equal chromosome segregation 1;cDNA FL…	ARL10B;ARL8A;GIE2;ARL10C;ARL8B;GIE1	ADP-ribosylation factor-like protein 8A;cDNA FLJ56285, highly similar to ADP-ribosylation factor-like protein 8B;ADP-ribosylation factor-like protein 8B;cDNA FLJ61158, highly similar to ADP-ribosylation factor-like protein 8B	Q96BM9;B2R7U5;B4E1J8;Q9NVJ2;B4DQT8	4	3	3	3	3	3	3	21.416	186	1.7383e-27	0.8271	0.9302	9.9929	6	0.99861	1.375	14.842	5	17940000	9910300	8029500	13504000	6511300	6992800
IPI00003326;IPI00908403;IPI00847722	IPI00003326	3;1;1	ADP-ribosylation factor-like protein 2;ADP-ribosylation factor-like 2;ADP-ribosylation factor-like 2 variant;HCG23373, isoform CRA_a	ARL2;hCG_23373	ADP-ribosylation factor-like protein 2	P36404;Q53YD8	3	2	2	2	2	2	2	20.878	184	1.0596e-15				2				2	3413700	1482400	1931400	5349600	2970500	2379000
IPI00003327	IPI00003327	11	ADP-ribosylation factor-like protein 3	ARFL3;ARL3	ADP-ribosylation factor-like protein 3	P36405	1	11	8	11	8	11	8	20.455	182	0	0.83832	0.95434	7.5096	31	1.0539	1.3526	9.0607	16	133760000	71266000	62493000	53431000	24354000	29077000
IPI00759546;IPI00965424;IPI00023461;IPI00398718;IPI00953593;IPI00216505;IPI00479469;IPI00640210;IPI00552765;IPI00966289	IPI00759546;IPI00965424;IPI00023461;IPI00398718;IPI00953593;IPI00216505;IPI00479469;IPI00640210;IPI00552765	11;11;11;11;11;11;11;11;11;1	Afadin;ALL1-fused gene from chromosome 6 protein;Myeloid/lymphoid or mixed-lineage leukemia (Trithorax homolog, Drosophila); translocated to, 4;Putative uncharacterized protein MLLT4;Afadin variant;MLLT4 protein	AF6;MLLT4;RP3-470B24.4-003;RP3-470B24.4-002;RP3-470B24.4-005	Isoform 5 of Afadin;208 kDa protein;Isoform 4 of Afadin;Isoform 2 of Afadin;Uncharacterized protein;Isoform 3 of Afadin;Myeloid/lymphoid or mixed-lineage leukemia;afadin isoform 2;Isoform 1 of Afadin	P55196-5;P55196;Q5JPV5;P55196-4;A8MQ02;P55196-1;C9JX92;P55196-3;C9IYT9;Q5TIG5;Q59FP0;Q96C95;P55196-2	10	9	9	9	9	9	9	207.79	1834	1.155e-54	1.0371	1.2531	11.115	9	0.99536	1.2562	16.031	9	32385000	14587000	17798000	15875000	6729500	9146000
IPI00305978;IPI00946527;IPI00940335;IPI00169280;IPI00942126	IPI00305978;IPI00946527;IPI00940335	4;4;4;1;1	AFB1 aldehyde reductase 1;Aflatoxin B1 aldehyde reductase member 2;Aldoketoreductase 7;Succinic semialdehyde reductase;Putative uncharacterized protein AKR7A2	AFAR;AFAR1;AKR7;AKR7A2	Aflatoxin B1 aldehyde reductase member 2;35 kDa protein;Uncharacterized protein	O43488;C9JSL3	5	4	4	4	4	4	4	39.589	359	6.3603e-84	1.101	1.3413	9.4159	13	0.80003	0.88376	17.916	19	33804000	15468000	18337000	50182000	27957000	22226000
IPI00554740;IPI00429547;IPI00329005;IPI00434952;IPI00554475	IPI00554740;IPI00429547;IPI00329005;IPI00434952;IPI00554475	5;5;5;5;4	Aftiphilin;Putative uncharacterized protein AFTPH;Aftiphilin protein isoform b variant;Putative uncharacterized protein Nbla10388	AFTH;AFTPH;Nbla10388	Isoform 1 of Aftiphilin;Isoform 4 of Aftiphilin;Isoform 2 of Aftiphilin;Isoform 5 of Aftiphilin;Isoform 3 of Aftiphilin	Q6ULP2-1;Q6ULP2;B8ZZI9;Q53GW0;Q6ULP2-4;Q6ULP2-2;D6W5E9;Q6ULP2-5;Q3LIF3;Q6ULP2-3	5	3	3	3	3	3	3	102.2	937	0.00019958	0.93714	1.173	10.652	4	0.71232	0.88949	41.99	3	11461000	5864000	5596700	6460900	4167100	2293800
IPI00007673;IPI00401259	IPI00007673;IPI00401259	2;1	Aging-associated gene 10 protein;Coiled-coil-helix-coiled-coil-helix domain-containing protein 2, mitochondrial;HCV NS2 trans-regulated protein;Coiled-coil-helix-coiled-coil-helix domain-containing protein 9, mitochondrial	AAG10;C7orf17;CHCHD2;C9orf49;CHCHD9	Coiled-coil-helix-coiled-coil-helix domain-containing protein 2, mitochondrial;Putative coiled-coil-helix-coiled-coil-helix domain-containing protein 9, mitochondrial	Q9Y6H1;Q5T1J5	2	2	2	2	2	2	2	15.512	151	1.1663e-82	0.74449	0.92764	17.684	8	0.84188	1.0173	6.7054	5	50268000	27210000	23058000	22942000	12019000	10923000
IPI00000684;IPI00607787;IPI00217816;IPI00477962;IPI00646967	IPI00000684;IPI00607787;IPI00217816	4;4;3;1;1	AGX-1;AGX-2;Antigen X;Sperm-associated antigen 2;UDP-N-acetylgalactosamine pyrophosphorylase;UDP-N-acetylglucosamine pyrophosphorylase;UDP-N-acetylhexosamine pyrophosphorylase	SPAG2;UAP1	Isoform AGX2 of UDP-N-acetylhexosamine pyrophosphorylase;Isoform 3 of UDP-N-acetylhexosamine pyrophosphorylase;Isoform AGX1 of UDP-N-acetylhexosamine pyrophosphorylase	Q16222-1;Q16222;Q16222-3;Q16222-2	5	3	3	3	3	3	3	58.768	522	0.00052528	0.70257	0.81135	5.2784	4	1.1613	1.4754	7.1434	4	10573000	5909900	4663200	7942100	3450300	4491800
IPI00855998;IPI00384044	IPI00855998	4;1	AH antigen;Centromere protein F;Kinetochore protein CENPF;Mitosin	CENPF	Centromere protein F	P49454	2	0	4	0	4	0	4	367.76	3210	6.333e-07				0	2.1057	2.7079	9.4176	3	0	0	0	1788300	406270	1382000
IPI00382985;IPI00784761;IPI00908378	IPI00382985;IPI00784761	4;4;1	Aicardi-Goutieres syndrome 3 protein;Ribonuclease H2 subunit C;Ribonuclease HI subunit C;RNase H1 small subunit	AYP1;RNASEH2C	Isoform 1 of Ribonuclease H2 subunit C;Isoform 2 of Ribonuclease H2 subunit C	Q8TDP1-1;Q8TDP1;Q8TDP1-2	3	4	1	4	1	4	1	17.84	164	1.878e-34	0.43493	0.50737	19.345	5				0	16813000	11192000	5620200	0	0	0
IPI00220628;IPI00019223;IPI00220624;IPI00220625;IPI00220627;IPI00793082;IPI00902900;IPI00790103;IPI00926278	IPI00220628;IPI00019223;IPI00220624;IPI00220625;IPI00220627;IPI00793082	5;5;5;5;5;3;1;1;1	AKAP 120-like protein;A-kinase anchor protein 350 kDa;A-kinase anchor protein 450 kDa;A-kinase anchor protein 9;Centrosome- and Golgi-localized PKN-associated protein;Protein hyperion;Protein kinase A-anchoring protein 9;Protein yotiao;cDNA FLJ90388 fis, clone NT2RP2005425, highly similar to A-kinase anchor protein 9;A kinase (PRKA) anchor protein (Yotiao) 9;Antigen MU-RMS-40.16A;Putative unchara…	AKAP350;AKAP450;AKAP9;KIAA0803;tcag7.318	Isoform 6 of A-kinase anchor protein 9;Isoform 1 of A-kinase anchor protein 9;A-kinase anchor protein 9 (Protein kinase A-anchoring protein 9) (PRKA9) (A-kinase anchor protein 450 kDa) (AKAP 450) (A-kinase anchor protein 350 kDa) (AKAP 350) (hgAKAP 350) (A	Q99996-6;Q99996;Q99996-1;Q99996-2;Q99996-3;B3KQF9;Q99996-5;A4D1E4;Q5GIA7;Q8IW64;Q99996-4	9	3	3	3	3	3	3	455.42	3929	8.5873e-13	0.88124	1.0888	18.655	3	1.0669	1.3848	15.259	3	1970900	732690	1238200	2548400	1199800	1348600
IPI00032064;IPI00816415;IPI00942356;IPI00914995;IPI00171217;IPI00946775	IPI00032064;IPI00816415;IPI00942356;IPI00914995;IPI00171217;IPI00946775	9;9;9;9;9;9	AKAP-KL;A-kinase anchor protein 2;Protein kinase A-anchoring protein 2;A kinase (PRKA) anchor protein 2;cDNA FLJ55665, highly similar to A-kinase anchor protein 2;Putative uncharacterized protein AKAP2	AKAP2;KIAA0920;PRKA2;RP11-470J20.3-007	Isoform 2 of A-kinase anchor protein 2;Isoform 4 of A-kinase anchor protein 2;Isoform 5 of A-kinase anchor protein 2;Isoform 3 of A-kinase anchor protein 2;Isoform 1 of A-kinase anchor protein 2;Uncharacterized protein	Q9Y2D5-4;Q9Y2D5;Q9Y2D5-6;Q9Y2D5-7;B1ALY1;Q9Y2D5-5;B4E2K2;Q9Y2D5-3;C9JVY5	6	6	9	6	9	6	9	122.07	1103	1.4233e-272	0.80094	0.97597	21.794	13	0.71248	0.81703	19.663	17	50064000	27169000	22895000	47472000	25615000	21857000
IPI00007411	IPI00007411	2	A-kinase anchor protein 11;A-kinase anchor protein 220 kDa;Protein kinase A-anchoring protein 11;Putative uncharacterized protein DKFZp781I12161	AKAP11;AKAP220;KIAA0629;DKFZp781I12161	A-kinase anchor protein 11	Q9UKA4;Q6AI61	1	2	2	2	2	2	2	210.51	1901	5.068e-14				1				1	34724	23675	11049	157480	66064	91413
IPI00237884;IPI00867627;IPI00940222;IPI00217683;IPI00431688	IPI00237884;IPI00867627;IPI00940222;IPI00217683	79;77;77;76;4	A-kinase anchor protein 12;A-kinase anchor protein 250 kDa;Gravin;Myasthenia gravis autoantigen;AKAP12 protein;Putative uncharacterized protein DKFZp686M0430;Putative uncharacterized protein AKAP12	AKAP12;AKAP250;DKFZp686M0430	Isoform 1 of A-kinase anchor protein 12;Isoform 2 of A-kinase anchor protein 12;Isoform 3 of A-kinase anchor protein 12;A-kinase anchor protein 12 isoform 2	Q02952-1;Q02952;Q86TJ9;Q02952-2;Q02952-3;Q5CZB5;A6NEC7	5	77	56	77	56	77	56	191.48	1782	0	1.2272	1.2855	18.077	210	0.67713	0.90326	17.746	138	1693100000	732470000	960630000	787000000	446930000	340070000
IPI00221224	IPI00221224	8	Alanyl aminopeptidase;Aminopeptidase M;Aminopeptidase N;gp150;Microsomal aminopeptidase;Myeloid plasma membrane glycoprotein CD13;cDNA FLJ56120, highly similar to Aminopeptidase N (EC 3.4.11.2);cDNA FLJ51269, highly similar to Aminopeptidase N (EC 3.4.11.2);cDNA FLJ55496, highly similar to Aminopeptidase N (EC 3.4.11.2);cDNA FLJ56158, highly similar to Aminopeptidase N (EC 3.4.11.2);Membrane alan…	ANPEP;APN;CD13;PEPN	Aminopeptidase N	P15144;B4DP01;B4DP96;B4DPH5;B4DV63;Q59E93;Q71E46;Q8IVL7	1	3	8	3	8	3	8	109.54	967	4.5017e-50				2	1.1161	1.3145	13.695	9	8433200	4872600	3560600	18721000	8581400	10139000
IPI00220271;IPI00647702	IPI00220271	17;8	Alcohol dehydrogenase [NADP+];Aldehyde reductase;Aldo-keto reductase family 1 member A1;Aldo-keto reductase family 1, member A1 (Aldehyde reductase), isoform CRA_a	AKR1A1;ALDR1;ALR;hCG_201515	Alcohol dehydrogenase [NADP+]	P14550;D3DQ04	2	15	16	15	16	15	16	36.573	325	7.5419e-245	1.4466	1.786	15.289	41	0.56181	0.65214	41.716	34	113120000	42033000	71082000	141970000	91555000	50414000
IPI00746777;IPI00966735;IPI00964823;IPI00964589;IPI00967275	IPI00746777;IPI00966735;IPI00964823	5;3;3;2;2	Alcohol dehydrogenase 5;Alcohol dehydrogenase class chi chain;Alcohol dehydrogenase class-3;Alcohol dehydrogenase class-III;Glutathione-dependent formaldehyde dehydrogenase;S-(hydroxymethyl)glutathione dehydrogenase;RcADH5;Alcohol dehydrogenase 5 (Class III), chi polypeptide;ADH5 protein;Alcohol dehydrogenase 5 (Class III), chi polypeptide, isoform CRA_a;cDNA, FLJ92689, highly similar to Homo sap…	ADH5;ADHX;FDH;hCG_41483	Alcohol dehydrogenase class-3;28 kDa protein;Uncharacterized protein	P11766;Q2VIM7;Q5U043;Q6FI45;Q6IRT1;D6RFE4	5	5	1	5	1	5	1	39.724	374	1.8627e-159	0.96716	1.1152	11.7	5				0	18650000	9808600	8841900	0	0	0
IPI00103467	IPI00103467	5	Aldehyde dehydrogenase 5;Aldehyde dehydrogenase family 1 member B1;Aldehyde dehydrogenase X, mitochondrial;cDNA FLJ51238, highly similar to Aldehyde dehydrogenase X, mitochondrial (EC 1.2.1.3)	ALDH1B1;ALDH5;ALDHX	Aldehyde dehydrogenase X, mitochondrial	P30837;B4DLJ0	1	3	5	1	3	1	3	57.206	517	1.3854e-05				1	1.0635	1.3456	14.349	4	1527200	965450	561750	5569200	2821600	2747600
IPI00026663;IPI00908927;IPI00384967;IPI00216805;IPI00241238;IPI00909256;IPI00792655	IPI00026663;IPI00908927;IPI00384967	17;15;15;3;3;2;2	Aldehyde dehydrogenase 6;Aldehyde dehydrogenase family 1 member A3;Retinaldehyde dehydrogenase 3;cDNA, FLJ92608, highly similar to Homo sapiens aldehyde dehydrogenase 1 family, member A3 (ALDH1A3), mRNA;cDNA FLJ57235, highly similar to Aldehyde dehydrogenase 1A3 (EC 1.2.1.5);Putative uncharacterized protein DKFZp686G1675	ALDH1A3;ALDH6;DKFZp686G1675	Aldehyde dehydrogenase family 1 member A3;cDNA FLJ57235, highly similar to Aldehyde dehydrogenase 1A3;Putative uncharacterized protein DKFZp686G1675 (Fragment)	P47895;B2R5T2;B4DYU3;Q7Z3A2	7	16	15	14	13	14	13	56.108	512	8.2651e-172	5.7013	6.7122	21.895	10	0.14689	0.18278	18.047	16	121250000	8388500	112860000	95815000	83249000	12566000
IPI00218914;IPI00910463;IPI00644628;IPI00644077;IPI00642144;IPI00169288	IPI00218914;IPI00910463	19;13;7;7;6;2	Aldehyde dehydrogenase family 1 member A1;Aldehyde dehydrogenase, cytosolic;ALDH-E1;ALHDII;Retinal dehydrogenase 1;cDNA FLJ51786, highly similar to Retinal dehydrogenase 1 (EC 1.2.1.36);cDNA FLJ50286, highly similar to Retinal dehydrogenase 1 (EC 1.2.1.36)	ALDC;ALDH1;ALDH1A1;PUMB1	Retinal dehydrogenase 1;cDNA FLJ50286, highly similar to Retinal dehydrogenase 1	P00352;B4DDF8;B4DXX3	6	19	15	19	15	17	13	54.861	501	0	0.081032	0.089329	93.919	18	4.6787	6.5429	33.224	27	211670000	199540000	12122000	168660000	21398000	147260000
IPI00217920;IPI00910572;IPI00646424	IPI00217920;IPI00910572	18;18;2	Aldehyde dehydrogenase family 16 member A1;cDNA FLJ51525, highly similar to Homo sapiens aldehyde dehydrogenase 16 family, member A1 (ALDH16A1), mRNA;cDNA FLJ51526, highly similar to Homo sapiens aldehyde dehydrogenase 16 family, member A1 (ALDH16A1), mRNA;cDNA FLJ60673, highly similar to Homo sapiens aldehyde dehydrogenase 16 family, member A1 (ALDH16A1), mRNA	ALDH16A1	Isoform 1 of Aldehyde dehydrogenase family 16 member A1;aldehyde dehydrogenase family 16 member A1 isoform 2	Q8IZ83-1;Q8IZ83;B4DQ15;B4DVV1;B4DLQ1	3	14	17	14	17	14	17	85.126	802	1.9099e-256	0.58387	0.74752	14.484	39	1.3801	1.6294	13.198	36	161130000	97641000	63492000	126580000	49319000	77256000
IPI00008982;IPI00218547	IPI00008982;IPI00218547	10;10	Aldehyde dehydrogenase family 18 member A1;Delta-1-pyrroline-5-carboxylate synthase;Gamma-glutamyl kinase;Gamma-glutamyl phosphate reductase;Glutamate 5-kinase;Glutamate-5-semialdehyde dehydrogenase;Glutamyl-gamma-semialdehyde dehydrogenase;Aldehyde dehydrogenase 18 family, member A1, isoform CRA_a	ALDH18A1;GSAS;P5CS;PYCS;hCG_37962	Isoform Long of Delta-1-pyrroline-5-carboxylate synthase;Isoform Short of Delta-1-pyrroline-5-carboxylate synthase	P54886-1;P54886;D3DR44;P54886-2	2	5	10	5	10	5	10	87.301	795	9.4166e-45	0.4815	0.58558	4.2997	4	1.5381	1.7559	14.03	15	4382000	3269100	1112900	15516000	5189200	10326000
IPI00221234;IPI00936002;IPI00909694;IPI00910420;IPI00916990;IPI00916206;IPI00917139;IPI00917841	IPI00221234;IPI00936002;IPI00909694;IPI00910420	11;11;9;6;2;2;2;2	Aldehyde dehydrogenase family 7 member A1;Alpha-aminoadipic semialdehyde dehydrogenase;Antiquitin-1;Betaine aldehyde dehydrogenase;Delta1-piperideine-6-carboxylate dehydrogenase;cDNA FLJ56008, highly similar to Aldehyde dehydrogenase family 7 member A1 (EC 1.2.1.3)	ALDH7A1;ATQ1	Isoform 1 of Alpha-aminoadipic semialdehyde dehydrogenase;Isoform 2 of Alpha-aminoadipic semialdehyde dehydrogenase;cDNA FLJ56008, highly similar to Aldehyde dehydrogenase family 7 member A1;Isoform 3 of Alpha-aminoadipic semialdehyde dehydrogenase	P49419-1;P49419;P49419-2;B4DMA0;P49419-3	8	10	9	10	9	10	9	58.486	539	3.5605e-217	0.89583	1.0507	16.881	29	0.9495	1.1395	15.365	33	141680000	72921000	68759000	173380000	85744000	87636000
IPI00006663;IPI00792207	IPI00006663;IPI00792207	4;3	Aldehyde dehydrogenase, mitochondrial;ALDH class 2;ALDH-E2;ALDHI;Mitochondrial aldehyde dehydrogenase 2 variant;ALDH2;cDNA FLJ50888, highly similar to Aldehyde dehydrogenase, mitochondrial (EC 1.2.1.3);Mitochondrial aldehyde dehydrogenase 2	ALDH2;ALDM	Aldehyde dehydrogenase, mitochondrial;cDNA FLJ50888, highly similar to Aldehyde dehydrogenase, mitochondrial	P05091;Q53FB6;B0LUF9;B0LUG0;B0LUG2;B4DW54;B4YAH7;Q9UN17	2	2	4	0	2	0	2	56.381	517	1.5972e-08				0	1.5091	1.8949	64.368	3	0	0	0	1725700	653310	1072400
IPI00413641;IPI00556258;IPI00926520;IPI00879481	IPI00413641;IPI00556258	17;13;5;1	Aldehyde reductase;Aldo-keto reductase family 1 member B1;Aldose reductase;Aldo-keto reductase family 1, member B1 variant	AKR1B1;ALDR1	Aldose reductase;Aldo-keto reductase family 1, member B1 variant	P15121;Q59EL5	4	14	16	14	16	13	15	35.853	316	0	1.9046	2.3211	17.402	63	0.35365	0.43283	12.631	77	193610000	62004000	131610000	496750000	380100000	116650000
IPI00220766	IPI00220766	17	Aldoketomutase;Glyoxalase I;Ketone-aldehyde mutase;Lactoylglutathione lyase;Methylglyoxalase;S-D-lactoylglutathione methylglyoxal lyase;cDNA FLJ51791, highly similar to Lactoylglutathione lyase (EC 4.4.1.5);Glyoxalase I variant	GLO1	Lactoylglutathione lyase	Q04760;B4DDV0;Q59EL0	1	17	16	17	16	17	16	20.777	184	0	1.2505	1.381	11.979	58	0.66557	0.88753	12.628	52	708830000	302150000	406690000	429250000	250670000	178580000
IPI00828098;IPI00965321;IPI00782972	IPI00828098;IPI00965321	5;5;1	ALK lymphoma oligomerization partner on chromosome 17;Protein ALO17;RING finger protein 213	ALO17;KIAA1618;C17orf27;KIAA1554;RNF213	protein ALO17 isoform 1;Isoform 1 of RING finger protein 213	Q9HCF4-3;Q9HCF4;D6RI12;Q63HN8-1;Q63HN8	3	4	1	4	1	4	1	596.48	5256	6.9492e-23	0.41803	0.53522	39.727	3				0	4556400	3266800	1289600	0	0	0
IPI00007289;IPI00290380;IPI00298622;IPI00910839	IPI00007289;IPI00290380	19;13;5;3	Alkaline phosphatase Regan isozyme;Alkaline phosphatase, placental type;Placental alkaline phosphatase 1;Alkaline phosphatase;Alkaline phosphatase Nagao isozyme;Alkaline phosphatase, placental-like;ALP-1;Germ cell alkaline phosphatase;Placental alkaline phosphatase-like	ALPP;PLAP;ALPPL;ALPPL2	Alkaline phosphatase, placental type precursor;Alkaline phosphatase, placental-like	P05187;B2R7C7;P10696;Q9UIL6	4	15	17	15	17	15	17	59.519	550	0	0.35352	0.43338	23.351	66	2.1396	2.4719	18.283	69	617160000	441110000	176050000	641180000	177070000	464100000
IPI00184311;IPI00478248;IPI00967503	IPI00184311;IPI00478248	8;8;3	Alkaline phosphodiesterase I;Ectonucleotide pyrophosphatase/phosphodiesterase family member 1;Membrane component chromosome 6 surface marker 1;Nucleotide pyrophosphatase;Phosphodiesterase I/nucleotide pyrophosphatase 1;Plasma-cell membrane glycoprotein PC-1;cDNA, FLJ95771, highly similar to Homo sapiens ectonucleotide pyrophosphatase/phosphodiesterase 1 (ENPP1), mRNA	ENPP1;M6S1;NPPS;PC1;PDNP1	Ectonucleotide pyrophosphatase/phosphodiesterase family member 1;100 kDa protein	P22413;B2RBY8	3	6	8	6	8	6	8	104.92	925	1.305e-250	1.0736	1.305	16.307	8	0.56613	0.70741	18.286	11	15856000	8232300	7623300	27645000	16379000	11266000
IPI00328840	IPI00328840	6	Ally of AML-1 and LEF-1;bZIP-enhancing factor BEF;THO complex subunit 4;Transcriptional coactivator Aly/REF	ALY;BEF;THOC4	THO complex subunit 4	Q86V81	1	5	6	5	6	5	6	27.557	264	1.1673e-243	0.86867	1.0447	43.117	27	0.93066	1.1445	8.8293	41	95156000	50391000	44765000	224850000	113490000	111350000
IPI00215948;IPI00473136;IPI00953077;IPI00514038;IPI00944563;IPI00001712;IPI00645669;IPI00917211	IPI00215948;IPI00473136;IPI00953077	31;29;29;3;3;1;1;1	Alpha E-catenin;Cadherin-associated protein;Catenin alpha-1;Renal carcinoma antigen NY-REN-13;cDNA FLJ36832 fis, clone ASTRO2010799, highly similar to ALPHA-1 CATENIN;cDNA FLJ54052, highly similar to Alpha-1 catenin (Cadherin-associated protein);cDNA FLJ54547, highly similar to Alpha-1 catenin (Cadherin-associated protein);cDNA FLJ54047, highly similar to Alpha-1 catenin (Cadherin-associated prot…	CTNNA1;hCG_1782385	Isoform 1 of Catenin alpha-1;Isoform 2 of Catenin alpha-1;Uncharacterized protein	P35221-1;P35221;B3KSR8;B4DKT9;B4DU00;B4E2G8;Q8N1C0;P35221-2;C9JMP9	8	25	28	25	28	23	24	100.07	906	0	1.0311	1.2238	11.966	59	0.71096	0.8206	38.494	69	308150000	142380000	165770000	241500000	134230000	107270000
IPI00970973;IPI00514201;IPI00025880	IPI00970973;IPI00514201;IPI00025880	3;3;3	Alpha myosin heavy chain;Alpha-myosin heavy chain;Myosin heavy chain 6;Myosin heavy chain, cardiac muscle alpha isoform;Myosin-6;Myosin heavy chain 7;Myosin heavy chain slow isoform;Myosin heavy chain, cardiac muscle beta isoform;Myosin-7;MYH7 protein;Mutant cardiac beta myosin heavy chain;Beta myosin heavy chain cardiac isoform;Myosin heavy chain beta-subunit;Rhabdomyosarcoma antigen MU-RMS-40.7…	alpha-MHC;MYH6;MYHCA;MYH7;MYHCB	myosin-6;Myosin-6;Myosin-7	D9YZU2;O60661;Q9UQV1;P13533;P12883;A5YM51;A6N930;A6N931;A6N933;A8CLK2;A8CLN2;Q14905;Q2XUS2;Q59EV3;Q5GJ54	3	3	0	3	0	3	0	223.73	1939	2.1983e-08				1				0	15207000	10419000	4788200	0	0	0
IPI00944536;IPI00743859;IPI00385055;IPI00916487;IPI00916353	IPI00944536;IPI00743859;IPI00385055;IPI00916487	6;6;5;5;1	Alpha N-catenin;Alpha-catenin-related protein;Catenin alpha-2;CTNNA2 protein;Putative uncharacterized protein CTNNA2	CAPR;CTNNA2	Isoform 5 of Catenin alpha-2;Isoform 2 of Catenin alpha-2;Isoform 1 of Catenin alpha-2;Isoform 3 of Catenin alpha-2	P26232-5;P26232;P26232-2;Q49AD3;P26232-1;P26232-3;C9IZ88	5	3	5	1	1	1	1	104.27	939	3.3688e-80	1.0578	1.2096	1.1192	4	0.76948	0.90502	11.833	5	37903000	18123000	19780000	24897000	13791000	11105000
IPI00026848	IPI00026848	7	Alpha-2-macroglobulin receptor-associated protein;Low density lipoprotein receptor-related protein-associated protein 1;cDNA FLJ78417, highly similar to Homo sapiens low density lipoprotein receptor-related protein associated protein 1 (LRPAP1), mRNA;cDNA, FLJ93097, highly similar to Homo sapiens low density lipoprotein receptor-related protein associated protein 1 (LRPAP1), mRNA;Low density lipo…	A2MRAP;LRPAP1;hCG_20627	Alpha-2-macroglobulin receptor-associated protein	P30533;A8K8F6;B2R6S9;D3DVR9	1	6	3	6	3	6	3	41.465	357	2.2261e-13	0.31142	0.39473	10.825	7				2	4488000	3461400	1026600	258870	92743	166130
IPI00419215;IPI00550964	IPI00419215	7;1	Alpha-2-macroglobulin-like protein 1;C3 and PZP-like alpha-2-macroglobulin domain-containing protein 9;cDNA FLJ41607 fis, clone CTONG3001370, highly similar to Homo sapiens alpha-2-macroglobulin-like 1 (A2ML1), mRNA;cDNA FLJ57810, highly similar to Homo sapiens alpha-2-macroglobulin-like 1 (A2ML1), mRNA;Alpha-2-macroglobulin-like 1, isoform CRA_b;cDNA FLJ16045 fis, clone CTONG2000042, weakly simi…	A2ML1;CPAMD9;hCG_1811680	Alpha-2-macroglobulin-like protein 1	A8K2U0;B3KVV6;B7Z7V4;D3DUV3;Q6ZWK7	2	5	6	5	6	5	6	161.1	1454	2.5258e-81	4.0767	4.856	41.249	3	0.19706	0.23006	17.593	3	10409000	567740	9841400	7016500	6581500	434970
IPI00013508;IPI00759776;IPI00909239;IPI00921118;IPI00936352;IPI00032137	IPI00013508;IPI00759776;IPI00909239;IPI00921118	61;60;59;58;10;10	Alpha-actinin cytoskeletal isoform;Alpha-actinin-1;F-actin cross-linking protein;Non-muscle alpha-actinin-1;cDNA FLJ54432, highly similar to Alpha-actinin-1;Alpha-actinin 1;ACTN1 protein;cDNA FLJ59209, highly similar to Alpha-actinin-1;Actinin alpha 1 isoform b;cDNA FLJ40884 fis, clone UTERU2000607, highly similar to Alpha-actinin-1;Actinin 1 smooth muscle variant;Actinin, alpha 1, isoform CRA_e;…	ACTN1;hCG_22243	Alpha-actinin-1;alpha-actinin-1 isoform a;alpha-actinin-1 isoform c;Actinin alpha 1 isoform 3	P12814;B7Z2W3;Q5ZEZ4;A1L0V1;B4DHH3;Q1HE25;B3KUX9;B3V8S3;B4DFY0;B4DRP5;B7Z565;Q86TX4;B7TY16	6	57	59	36	38	35	37	103.06	892	0	0.84489	1.0024	17.001	156	0.83351	0.97065	13.25	162	1394300000	722130000	672140000	1305400000	682340000	623070000
IPI00019884	IPI00019884	14	Alpha-actinin skeletal muscle isoform 2;Alpha-actinin-2;F-actin cross-linking protein;Actinin, alpha 2, isoform CRA_b;cDNA, FLJ96254, highly similar to Homo sapiens actinin, alpha 2 (ACTN2), mRNA;cDNA FLJ51840, highly similar to Alpha-actinin-2;cDNA FLJ50104, highly similar to Alpha-actinin-2;cDNA FLJ55142, highly similar to Alpha-actinin-2;cDNA FLJ54277, highly similar to Alpha-actinin-2;cDNA FL…	ACTN2;hCG_1810883	Alpha-actinin-2	P35609;B2RCS5;B7Z2N5;B7Z4K1;B7Z4P6;B7Z4P8;B7Z4V1;Q59FD9	1	13	14	0	1	0	1	103.85	894	1.0174e-267				0	0.61035	0.76033	9.6819	4	0	0	0	1962800	1165200	797630
IPI00013808;IPI00969112;IPI00845465;IPI00908458;IPI00908776;IPI00942539;IPI00903019;IPI00018829;IPI00217047;IPI00217048;IPI00953672;IPI00217044	IPI00013808;IPI00969112;IPI00845465	74;53;38;35;28;26;4;1;1;1;1;1	Alpha-actinin-4;F-actin cross-linking protein;Non-muscle alpha-actinin 4;ACTN4 protein;Actinin alpha4 isoform	ACTN4	Alpha-actinin-4;Alpha actinin 4 short isoform;Actinin alpha4 isoform	O43707;Q96BG6;D6PXK4;A4K467	12	67	71	67	71	46	50	104.85	911	0	1.1011	1.3288	22.199	322	0.68535	0.80825	13.808	309	3891000000	1758900000	2132200000	3266000000	1833200000	1432800000
IPI00220158;IPI00019901;IPI00963894;IPI00376220;IPI00964151;IPI00253279;IPI00965916;IPI00965403;IPI00964204	IPI00220158;IPI00019901;IPI00963894;IPI00376220;IPI00964151;IPI00253279	9;9;9;9;9;8;4;3;1	Alpha-adducin;Erythrocyte adducin subunit alpha;Adducin 1 (Alpha), isoform CRA_d;Adducin 1 (Alpha), isoform CRA_b;Adducin 1 (Alpha);Adducin 1 (Alpha), isoform CRA_e;cDNA FLJ61270, highly similar to Alpha-adducin;cDNA FLJ57858, highly similar to Homo sapiens adducin 1 (alpha) (ADD1), transcript variant 4, mRNA;Adducin 1 (Alpha), isoform CRA_a;OTTHUMP00000041238;ADD1 protein	ADD1;ADDA;hCG_20629;RP11-520M5.1-003;LA04NC01-25A3.2-001;RP11-520M5.1-001	Isoform 3 of Alpha-adducin;Isoform 1 of Alpha-adducin;73 kDa protein;alpha-adducin isoform d;70 kDa protein;Adducin 1	P35611-3;P35611;D3DVR3;P35611-1;D3DVR4;A2A3N8;B4DI79;B4DPW4;P35611-2;D3DVR5;Q16155;Q4TT76;Q86XM2;Q96D30	9	6	9	6	9	6	9	84.302	768	2.0422e-103	0.75531	0.9242	12.244	19	1.1186	1.238	16.045	15	132680000	73896000	58787000	72982000	32036000	40947000
IPI00646493;IPI00295857	IPI00646493;IPI00295857	29;29	Alpha-coat protein;Coatomer subunit alpha;HEP-COP;Proxenin;Xenin;Xenopsin-related peptide	COPA	Isoform 2 of Coatomer subunit alpha;Isoform 1 of Coatomer subunit alpha	P53621-2;P53621;P53621-1	2	22	25	22	25	22	25	139.32	1233	0	1.056	1.3735	28.062	28	0.75637	0.89757	16.811	43	89927000	39795000	50132000	113000000	62205000	50792000
IPI00016610	IPI00016610	17	Alpha-CP1;Heterogeneous nuclear ribonucleoprotein E1;Nucleic acid-binding protein SUB2.3;Poly(rC)-binding protein 1;cDNA, FLJ94964, highly similar to Homo sapiens poly(rC) binding protein 1 (PCBP1), mRNA;Poly(RC) binding protein 1;Putative uncharacterized protein PCBP1	PCBP1;hCG_1776997	Poly(rC)-binding protein 1	Q15365;Q53SS8	1	12	16	12	16	10	12	37.497	356	0	0.93469	1.1153	24.137	88	0.90694	1.0756	14.512	89	466310000	229210000	237100000	587780000	293300000	294480000
IPI00007264	IPI00007264	3	Alpha-crystallin C chain;E2-induced gene 1 protein;Heat shock protein beta-8;Protein kinase H11;Small stress protein-like protein HSP22	CRYAC;E2IG1;HSP22;HSPB8;PP1629	Heat shock protein beta-8	Q9UJY1	1	1	2	1	2	1	2	21.604	196	0.0041493				0				1	0	0	0	741100	673210	67895
IPI00383581;IPI00011454;IPI00747078	IPI00383581;IPI00011454	41;39;6	Alpha-glucosidase 2;Glucosidase II subunit alpha;Neutral alpha-glucosidase AB;cDNA FLJ54035, highly similar to Neutral alpha-glucosidase AB;cDNA FLJ61290, highly similar to Neutral alpha-glucosidase AB;cDNA FLJ54057, highly similar to Neutral alpha-glucosidase AB;cDNA FLJ59643, highly similar to Neutral alpha-glucosidase AB	G2AN;GANAB;KIAA0088	cDNA FLJ61290, highly similar to Neutral alpha-glucosidase AB;Isoform 2 of Neutral alpha-glucosidase AB	Q14697-1;Q14697;B4DIW2;B4DJ30;B4DSM6;Q14697-2;B4DZ53	3	36	39	36	39	36	39	112.92	995	0	0.51124	0.61412	13.731	118	1.2857	1.5295	16.556	113	1161700000	740850000	420870000	955820000	386470000	569360000
IPI00844215;IPI00879810;IPI00871535;IPI00843765;IPI00745092	IPI00844215;IPI00879810;IPI00871535;IPI00843765	162;160;160;159;35	Alpha-II spectrin;Fodrin alpha chain;Spectrin alpha chain, brain;Spectrin, non-erythroid alpha chain;cDNA FLJ59116, highly similar to Spectrin alpha chain, brain;Putative uncharacterized protein SPTAN1;cDNA FLJ61399, highly similar to Spectrin alpha chain, brain;Putative uncharacterized protein DKFZp564P0562	SPTA2;SPTAN1;DKFZp564P0562	Isoform 1 of Spectrin alpha chain, brain;Uncharacterized protein;Isoform 2 of Spectrin alpha chain, brain;Isoform 3 of Spectrin alpha chain, brain	Q13813-1;Q13813;B4DGT1;A6NG51;Q13813-2;Q13813-3;B4DTV8;Q9UG16	5	138	148	138	148	138	148	284.54	2472	0	1.0145	1.1784	26.955	308	0.7345	0.94824	18.063	345	2182400000	1040000000	1142400000	2346600000	1289700000	1056800000
IPI00641635;IPI00028277;IPI00845477;IPI00845501;IPI00939501;IPI00945698;IPI00945989	IPI00641635;IPI00028277	5;5;2;2;2;2;1	Alpha-ketoglutarate-dependent dioxygenase FTO;Fat mass and obesity-associated protein;cDNA FLJ39235 fis, clone OCBBF2007829, highly similar to Mus musculus fatso protein;cDNA FLJ61116	FTO;KIAA1752	64 kDa protein;Isoform 1 of Alpha-ketoglutarate-dependent dioxygenase FTO	Q9C0B1-1;Q9C0B1;B3KU60;B4DHN4	7	4	4	4	4	4	4	64.335	557	4.9655e-150	0.97454	1.1829	13.324	13	0.8035	1.0569	10.018	10	15823000	7465300	8357500	14535000	7333800	7201300
IPI00012479	IPI00012479	3	Alpha-NAC pseudogene 1;NAC-alpha pseudogene 1;Putative nascent polypeptide-associated complex subunit alpha-like protein	FKSG17;NACAP1	Putative nascent polypeptide-associated complex subunit alpha-like protein	Q9BZK3	1	3	2	1	1	1	1	23.306	213	1.8836e-40				2				0	2367100	862780	1504300	701040	0	701040
IPI00797126;IPI00023748;IPI00797259;IPI00909970	IPI00797126;IPI00023748;IPI00797259;IPI00909970	9;9;7;6	Alpha-NAC;Nascent polypeptide-associated complex subunit alpha;cDNA FLJ33331 fis, clone BRACE2000489, highly similar to Nascent polypeptide-associated complex subunit alpha;cDNA, FLJ92170, Homo sapiens nascent-polypeptide-associated complex alpha polypeptide (NACA), mRNA;HCG2016482, isoform CRA_b;Putative uncharacterized protein NACA;cDNA FLJ53704, moderately similar to Nascent polypeptide-associ…	HSD48;NACA;hCG_2016482	nascent polypeptide-associated complex subunit alpha isoform a;Nascent polypeptide-associated complex subunit alpha;24 kDa protein;cDNA FLJ53704, moderately similar to Nascent polypeptide-associated complex subunit alpha	Q13765;B2R4P8;B4DDI8	4	9	7	9	7	7	6	94.68	925	0	0.8807	1.0504	18.441	43	0.98792	1.1069	15.002	39	397720000	207690000	190030000	485020000	233420000	251600000
IPI00008787;IPI00555656;IPI00746033	IPI00008787;IPI00555656;IPI00746033	10;8;8	Alpha-N-acetylglucosaminidase;Alpha-N-acetylglucosaminidase 77 kDa form;Alpha-N-acetylglucosaminidase 82 kDa form;N-acetyl-alpha-glucosaminidase;N-acetylglucosaminidase, alpha-(Sanfilippo disease IIIB), isoform CRA_a;Huntingtin interacting protein-1-related	NAGLU;UFHSD1;hCG_16571;ufHSD2	Alpha-N-acetylglucosaminidase;Huntingtin interacting protein-1-related (Fragment);47 kDa protein	P54802;Q14769;Q59FD0	3	7	8	7	8	7	8	82.166	743	8.0797e-111	0.80509	1.0434	14.9	17	0.95242	1.088	16.738	15	29837000	16554000	13283000	14805000	6393400	8411700
IPI00013949;IPI00908410	IPI00013949;IPI00908410	4;4	Alpha-SGT;Small glutamine-rich tetratricopeptide repeat-containing protein alpha;Vpu-binding protein;cDNA FLJ56566, highly similar to Small glutamine-rich tetratricopeptiderepeat-containing protein A	SGT;SGT1;SGTA	Small glutamine-rich tetratricopeptide repeat-containing protein alpha;cDNA FLJ56566, highly similar to Small glutamine-rich tetratricopeptiderepeat-containing protein A	O43765;D6W610;B4DEA6	2	3	4	3	4	3	4	34.063	313	1.5531e-30	1.1566	1.4233	15.606	17	0.76314	0.92095	12.321	11	26291000	11657000	14634000	11207000	6148800	5057900
IPI00009253;IPI00942239;IPI00748037;IPI00908301;IPI00748905	IPI00009253	7;1;1;1;1	Alpha-soluble NSF attachment protein;N-ethylmaleimide-sensitive factor attachment protein alpha	NAPA;SNAPA	Alpha-soluble NSF attachment protein	P54920	5	4	6	4	6	4	6	33.232	295	1.8349e-96	0.59804	0.70797	21.922	8	1.3403	1.6723	17.304	18	2909900	1696200	1213700	14989000	5567400	9421100
IPI00024107;IPI00965305;IPI00218467;IPI00218468;IPI00964973	IPI00024107;IPI00965305;IPI00218467;IPI00218468;IPI00964973	2;2;2;1;1	Alpha-synuclein;Non-A beta component of AD amyloid;Non-A4 component of amyloid precursor;Putative uncharacterized protein SNCA;Alpha synuclein	NACP;PARK1;SNCA	Isoform 1 of Alpha-synuclein;12 kDa protein;Isoform 2-4 of Alpha-synuclein;Isoform 2-5 of Alpha-synuclein;Uncharacterized protein	P37840-1;P37840;P37840-2;Q4W5L2;P37840-3;D6RA31;Q6QBS3	5	0	2	0	2	0	2	14.46	140	0.00055058				0				1	0	0	0	825090	22168	802930
IPI00018314;IPI00922001;IPI00472087;IPI00880099;IPI00025260;IPI00894186;IPI00879978;IPI00877966;IPI00879191;IPI00878822;IPI00878342;IPI00966540;IPI00879597;IPI00879542;IPI00879046;IPI00877812	IPI00018314;IPI00922001;IPI00472087;IPI00880099	3;3;2;2;1;1;1;1;1;1;1;1;1;1;1;1	Alpha-tocopherol-associated protein;SEC14-like protein 2;Squalene transfer protein;Supernatant protein factor;cDNA, FLJ95164, highly similar to Homo sapiens SEC14-like 2 (S. cerevisiae) (SEC14L2), mRNA;cDNA FLJ54104, highly similar to SEC14-like protein 2;cDNA FLJ53690, highly similar to SEC14-like protein 2;SEC14L2 protein;cDNA FLJ34083 fis, clone FCBBF3004409, highly similar to SEC14-like prote…	C22orf6;KIAA1186;KIAA1658;SEC14L2;hCG_41297	SEC14-like protein 2;cDNA FLJ53690, highly similar to SEC14-like protein 2;SEC14-like protein 2 isoform 2;cDNA FLJ34083 fis, clone FCBBF3004409, highly similar to SEC14-like protein 2	O76054;B2RAW8;B7Z3Z8;B7Z8Q1;Q6PD61;B3KRD8	16	1	2	1	2	1	2	46.145	403	2.9078e-17				0				2	0	0	0	4644500	2247700	2396900
IPI00216135;IPI00970818;IPI00296039;IPI00940084;IPI00941861;IPI00014581;IPI00604537;IPI00018853;IPI00940343;IPI00915324;IPI00000230;IPI00442894	IPI00216135;IPI00970818;IPI00296039;IPI00940084;IPI00941861;IPI00014581;IPI00604537;IPI00018853;IPI00940343;IPI00915324;IPI00000230;IPI00442894	16;16;16;15;15;15;15;15;14;12;12;8	Alpha-tropomyosin;Tropomyosin alpha-1 chain;Tropomyosin-1;TPMsk1;Putative uncharacterized protein TPM1;Tropomyosin 1 (Alpha), isoform CRA_o;Tropomyosin isoform;cDNA FLJ16459 fis, clone BRCAN2002473, moderately similar to Tropomyosin, fibroblast isoform 2;Tropomyosin 1 (Alpha), isoform CRA_f;Putative uncharacterized protein DKFZp586K2222;Tropomyosin 1 (Alpha), isoform CRA_a;cDNA FLJ26372 fis, clon…	C15orf13;TMSA;TPM1;hCG_33495;DKFZp586K2222	Isoform 3 of Tropomyosin alpha-1 chain;tropomyosin alpha-1 chain isoform 5;Isoform 4 of Tropomyosin alpha-1 chain;37 kDa protein;Uncharacterized protein;Isoform 1 of Tropomyosin alpha-1 chain;tropomyosin alpha-1 chain isoform 3;Tropomyosin isoform;cDNA FLJ	P09493-3;P09493;D9YZV5;D9YZV2;Q8TCG4;P09493-4;C9IZA2;P09493-1;D9YZV4;D9YZV3;Q15657;Q6ZN40;P09493-6;Q9Y427;Q6ZP76	12	15	12	1	0	1	0	32.876	284	1.7091e-107				1				0	219660	77179	142490	0	0	0
IPI00007750;IPI00794663;IPI00335314;IPI00794009;IPI00916823;IPI00797717;IPI00917863	IPI00007750;IPI00794663	19;19;8;5;5;5;4	Alpha-tubulin 1;Testis-specific alpha-tubulin;Tubulin alpha-1 chain;Tubulin alpha-4A chain;Tubulin H2-alpha;cDNA FLJ58687, highly similar to Tubulin alpha-4 chain;Putative uncharacterized protein TUBA4A;Tubulin, alpha 1 (Testis specific), isoform CRA_a	TUBA1;TUBA4A;hCG_2013418	Tubulin alpha-4A chain;cDNA FLJ58687, highly similar to Tubulin alpha-4 chain	P68366;A8MUB1	7	17	18	4	6	1	2	49.924	448	0	0.7429	0.8308	20.944	16	1.2118	1.5412	13.501	28	197820000	111170000	86650000	215280000	92412000	122870000
IPI00218343;IPI00387144;IPI00166768	IPI00218343;IPI00387144;IPI00166768	25;24;16	Alpha-tubulin 6;Tubulin alpha-1C chain;Tubulin alpha-6 chain;Tubulin alpha 6 variant;cDNA FLJ55956, highly similar to Tubulin alpha-6 chain;TUBA1C protein	TUBA1C;TUBA6	Tubulin alpha-1C chain;cDNA FLJ55956, highly similar to Tubulin alpha-6 chain;TUBA1C protein	Q9BQE3;Q53GA7;B7Z1K5;Q8N532	3	25	24	25	24	2	2	49.895	449	0	0.72895	0.80584	17.207	191	1.0779	1.4188	39.24	196	3764600000	2090400000	1674200000	2681500000	1246000000	1435500000
IPI00215884;IPI00218591;IPI00218592;IPI00922361	IPI00215884;IPI00218591;IPI00218592	18;16;16;6	Alternative-splicing factor 1;pre-mRNA-splicing factor SF2, P33 subunit;Splicing factor, arginine/serine-rich 1;cDNA FLJ77645, highly similar to Homo sapiens splicing factor, arginine/serine-rich 1 (splicing factor 2, alternate splicing factor) (SFRS1), mRNA;Splicing factor, arginine/serine-rich 1 (Splicing factor 2, alternate splicing factor), isoform CRA_a;Splicing factor, arginine/serine-rich …	ASF;OK/SW-cl.3;SF2;SF2P33;SFRS1;hCG_1774411	Isoform ASF-1 of Serine/arginine-rich splicing factor 1;Isoform ASF-2 of Serine/arginine-rich splicing factor 1;Isoform ASF-3 of Serine/arginine-rich splicing factor 1	Q07955-1;Q07955;A8K1L8;D3DTZ3;Q07955-2;Q07955-3;Q59FA2	4	17	17	17	17	16	16	27.744	248	1.4421e-145	0.6703	0.83553	9.0117	62	0.98775	1.28	15.231	73	317040000	184860000	132170000	587550000	283730000	303820000
IPI00024915;IPI00759663;IPI00375306;IPI00375307	IPI00024915;IPI00759663;IPI00375306;IPI00375307	15;15;13;8	Alu corepressor 1;Antioxidant enzyme B166;Liver tissue 2D-page spot 71B;Peroxiredoxin V;Peroxiredoxin-5, mitochondrial;Peroxisomal antioxidant enzyme;PLP;Thioredoxin peroxidase PMP20;Thioredoxin reductase;TPx type VI;Putative uncharacterized protein PRDX5;Peroxiredoxin 5	ACR1;PRDX5;SBBI10	Isoform Mitochondrial of Peroxiredoxin-5, mitochondrial;Isoform Cytoplasmic+peroxisomal of Peroxiredoxin-5, mitochondrial;peroxiredoxin 5 isoform b precursor;peroxiredoxin 5 isoform c precursor	P30044-1;P30044;P30044-2;A6NG06;B7ZLJ4;A6NC19;B7ZVW3	4	13	12	13	12	13	12	22.026	214	0	0.65624	0.77257	8.695	23	1.0091	1.3997	15.168	29	188680000	111760000	76914000	659980000	319570000	340410000
IPI00065276;IPI00332071;IPI00787285;IPI00794238;IPI00385430	IPI00065276;IPI00332071;IPI00787285;IPI00794238	4;4;2;2;1	Alveolar soft part sarcoma chromosomal region candidate gene 1 protein;Alveolar soft part sarcoma locus;Renal papillary cell carcinoma protein 17;Tether containing UBX domain for GLUT4;UBX domain-containing protein 9	ASPL;ASPSCR1;RCC17;TUG;UBXD9;UBXN9	Isoform 2 of Tether containing UBX domain for GLUT4;Isoform 1 of Tether containing UBX domain for GLUT4;Isoform 3 of Tether containing UBX domain for GLUT4;18 kDa protein	Q9BZE9-2;Q9BZE9;Q9BZE9-1;Q9BZE9-3	5	2	3	2	3	2	3	69.989	647	4.3213e-48				1	0.65198	0.75003	12.011	5	2215200	1183800	1031400	5877800	3476200	2401600
IPI00008483;IPI00328156;IPI00922603	IPI00008483	8;3;2	Amine oxidase [flavin-containing] A;Monoamine oxidase type A;cDNA FLJ61220, highly similar to Amine oxidase (flavin-containing) A (EC 1.4.3.4);Monoamine oxidase A;Monoamine oxidase A variant;cDNA FLJ76052, highly similar to Homo sapiens monoamine oxidase A (MAOA), nuclear gene encoding mitochondrial protein, mRNA;Monoamine oxidase A, isoform CRA_a	MAOA;hCG_16826;RP1-201D17__B.2-001	Amine oxidase [flavin-containing] A	P21397;B4DF46;Q49A63;Q53EZ0;Q53YE7;Q5UL91;Q5UL94;Q5ULA3;Q5ULA9	3	5	7	5	7	5	7	59.681	527	2.6487e-64	1.1627	1.402	15.089	8	0.63474	0.7562	10.134	13	13621000	5989000	7631900	15887000	9251000	6636500
IPI00793201;IPI00006252;IPI00910647;IPI00965185	IPI00793201;IPI00006252	7;7;3;3	Aminoacyl tRNA synthase complex-interacting multifunctional protein 1;Endothelial monocyte-activating polypeptide 2;Endothelial monocyte-activating polypeptide II;Multisynthase complex auxiliary component p43;Small inducible cytokine subfamily E member 1	AIMP1;EMAP2;SCYE1	aminoacyl tRNA synthase complex-interacting multifunctional protein 1 isoform b precursor;Aminoacyl tRNA synthase complex-interacting multifunctional protein 1	Q12904	4	5	7	5	7	5	7	37.039	336	2.9065e-18	0.98184	1.2177	14.735	17	0.83747	1.027	11.021	20	18345000	8765800	9579500	23241000	12148000	11093000
IPI00011916;IPI00893993;IPI00893242	IPI00011916;IPI00893993;IPI00893242	4;3;3	Aminoacyl tRNA synthase complex-interacting multifunctional protein 2;Multisynthase complex auxiliary component p38;Protein JTV-1;cDNA, FLJ93510, highly similar to Homo sapiens JTV1 gene (JTV1), mRNA;Putative uncharacterized protein AIMP2	AIMP2;JTV1;PRO0992	Aminoacyl tRNA synthase complex-interacting multifunctional protein 2;28 kDa protein;Uncharacterized protein	Q13155;B2R7M3;A8MU58	3	3	4	3	4	3	4	35.348	320	4.2554e-24	0.76398	0.92614	12.91	6	1.127	1.3358	14.401	13	18619000	9197100	9421800	33952000	11821000	22131000
IPI00003588;IPI00646720;IPI00964364;IPI00913838;IPI00963998	IPI00003588;IPI00646720;IPI00964364;IPI00913838	6;4;4;4;1	Aminoacyl tRNA synthetase complex-interacting multifunctional protein 3;Elongation factor p18;Eukaryotic translation elongation factor 1 epsilon-1;Multisynthase complex auxiliary component p18;Putative uncharacterized protein MUTED;Putative uncharacterized protein EEF1E1	AIMP3;EEF1E1;P18;MUTED	Eukaryotic translation elongation factor 1 epsilon-1;Uncharacterized protein;Uncharacterized protein;eukaryotic translation elongation factor 1 epsilon-1 isoform 2	O43324;C9J1V9;D6RBD7;C9JLK5	5	5	4	5	4	5	4	19.81	174	1.0496e-95	0.95337	1.0746	17.001	9	0.78741	1.0129	12.562	11	47389000	24132000	23257000	44305000	23563000	20742000
IPI00217852	IPI00217852	4	Aminoacylase-1-like protein 2;Peptidase M20 domain-containing protein 2	ACY1L2;PM20D2	Peptidase M20 domain-containing protein 2	Q8IYS1	1	4	3	4	3	4	3	47.776	436	4.8201e-23	1.2317	1.3399	12.847	5	0.61619	0.89092	20.03	10	10267000	4208900	6057800	16705000	10128000	6576900
IPI00642211;IPI00647859;IPI00642164	IPI00642211	13;5;1	Aminopeptidase B;Arginine aminopeptidase;Arginyl aminopeptidase	APB;RNPEP	Aminopeptidase B	Q9H4A4;Q7RU04	3	12	9	1	1	1	1	73.497	658	7.9674e-94				0	0.67221	0.82104	8.7899	3	246610	0	246610	2626800	1596500	1030200
IPI00178314;IPI00181394;IPI00163647	IPI00178314;IPI00181394;IPI00163647	2;2;1	Amisyn;Syntaxin-binding protein 6;Syntaxin binding protein 6 (Amisyn), isoform CRA_a	HSPC156;STXBP6;hCG_40185	Isoform 1 of Syntaxin-binding protein 6;Isoform 2 of Syntaxin-binding protein 6;Isoform 3 of Syntaxin-binding protein 6	Q8NFX7-1;Q8NFX7;D3DS78;Q8NFX7-2;Q8NFX7-3	3	2	1	2	1	2	1	23.554	210	2.1347e-07				2				0	2039900	859170	1180700	0	0	0
IPI00186966;IPI00395680;IPI00220996;IPI00220997;IPI00220587;IPI00220998;IPI00329733;IPI00221000;IPI00220999;IPI00220586;IPI00221001;IPI00922028	IPI00186966;IPI00395680;IPI00220996;IPI00220997;IPI00220587;IPI00220998;IPI00329733;IPI00221000;IPI00220999;IPI00220586;IPI00221001;IPI00922028	2;2;2;2;2;2;2;2;2;2;2;1	Amphiphysin II;Amphiphysin-like protein;Box-dependent myc-interacting protein 1;Bridging integrator 1;Myc box-dependent-interacting protein 1;Amphiphysin IIb-1;cDNA FLJ54942, highly similar to Homo sapiens bridging integrator 1 (BIN1), transcript variant 10, mRNA;cDNA FLJ60546, highly similar to Homo sapiens bridging integrator 1 (BIN1), transcript variant 3, mRNA	AMPHL;BIN1	Isoform IIA of Myc box-dependent-interacting protein 1;Isoform IID of Myc box-dependent-interacting protein 1;Isoform IIB of Myc box-dependent-interacting protein 1;Isoform IIC1 of Myc box-dependent-interacting protein 1;Isoform BIN1+12A of Myc box-depende	O00499-1;O00499;O00499-5;O00499-2;Q8WWH9;O00499-3;O00499-11;O00499-6;O00499-4;O00499-8;Q9BTH3;O00499-7;O00499-10;O00499-9;B7Z6Y2;B7Z2Z2	12	0	2	0	2	0	2	64.699	593	6.5918e-09				0	0.9945	1.1825	8.0195	3	0	0	0	3050200	1423500	1626600
IPI00029601;IPI00062884;IPI00746806;IPI00791680;IPI00792087	IPI00029601;IPI00062884;IPI00746806	35;30;27;16;11	Amplaxin;Oncogene EMS1;Src substrate cortactin;Cortactin isoform a variant;Cortactin;cDNA FLJ34459 fis, clone HLUNG2002916, highly similar to SRC SUBSTRATE CORTACTIN;cDNA FLJ77423, highly similar to Homo sapiens cortactin (CTTN), transcript variant 2, mRNA;Cortactin, isoform CRA_c;cDNA FLJ54828, highly similar to Src substrate cortactin;Cortactin, isoform CRA_a;CTTN protein	CTTN;EMS1;hCG_23463	Src substrate cortactin;src substrate cortactin isoform b;Cortactin, isoform CRA_a	Q14247;Q53HG7;Q76MU0;B3KRK4;Q96H99;B4E358;Q8N707	5	31	32	31	32	31	32	61.585	550	0	0.69862	0.8609	14.38	92	1.1138	1.3512	18.196	101	396060000	227400000	168660000	398760000	179200000	219560000
IPI00387130;IPI00908414;IPI00025333	IPI00387130;IPI00908414;IPI00025333	7;7;6	Anamorsin;Cytokine-induced apoptosis inhibitor 1;Fe-S cluster assembly protein DRE2 homolog;cDNA FLJ58887, highly similar to Anamorsin (Cytokine-induced apoptosis inhibitor 1) (CUA001)	CIAPIN1;CUA001;PRO0915	Isoform 1 of Anamorsin;cDNA FLJ58887, highly similar to Anamorsin;Isoform 3 of Anamorsin	Q6FI81-1;Q6FI81;B4DHB9;Q6FI81-3	3	5	5	5	5	5	5	33.582	312	2.6446e-54	1.1844	1.4508	11.664	10	0.64473	0.80675	14.823	5	24366000	10515000	13851000	16805000	9746500	7058500
IPI00033907;IPI00935517;IPI00787723;IPI00889167;IPI00917588;IPI00943678;IPI00943656;IPI00917383;IPI00916331	IPI00033907	12;3;2;2;2;1;1;1;1	Anaphase-promoting complex subunit 1;Cyclosome subunit 1;Mitotic checkpoint regulator;Testis-specific gene 24 protein	ANAPC1;TSG24	Anaphase-promoting complex subunit 1	Q9H1A4	9	6	10	6	10	6	9	216.5	1944	2.8599e-62	0.92329	1.033	12.647	7	0.73356	0.98741	9.3371	11	20295000	10069000	10227000	15657000	8542600	7114300
IPI00007088;IPI00964623;IPI00965523;IPI00967005	IPI00007088;IPI00964623;IPI00965523;IPI00967005	3;2;2;2	Anaphase-promoting complex subunit 10;Cyclosome subunit 10;Anaphase promoting complex subunit 10, isoform CRA_a;Putative uncharacterized protein APC10	ANAPC10;APC10;hCG_38772	Anaphase-promoting complex subunit 10;Uncharacterized protein;Uncharacterized protein;Uncharacterized protein	Q9UM13;D3DNZ7;Q4W5I2;D6RA92;D6RD74;D6R9Q5	4	3	1	3	1	3	1	21.252	185	1.4257e-10	1.0864	1.2324	8.6697	6				0	18977000	8544000	10433000	0	0	0
IPI00008248;IPI00939488;IPI00915282;IPI00945732	IPI00008248;IPI00939488;IPI00915282;IPI00945732	2;2;2;2	Anaphase-promoting complex subunit 7;Cyclosome subunit 7;Anaphase promoting complex subunit 7;ANAPC7 protein;Putative uncharacterized protein DKFZp762H177;cDNA FLJ11747 fis, clone HEMBA1005530, highly similar to Anaphase-promoting complex subunit 7	ANAPC7;APC7;DKFZp762H177	Isoform 1 of Anaphase-promoting complex subunit 7;Anaphase-promoting complex subunit 7;Isoform 2 of Anaphase-promoting complex subunit 7;cDNA FLJ11747 fis, clone HEMBA1005530, highly similar to Anaphase-promoting complex subunit 7	Q9UJX3-1;Q9UJX3;A5D8X2;A8KAQ7;Q2M2R1;Q4KMX6;Q69YV3;Q9UJX3-2;B3KMP2	4	1	2	1	2	1	2	66.855	599	2.9101e-19				0	0.78789	0.96322	11.206	5	0	0	0	1364000	680890	683070
IPI00329801;IPI00872379;IPI00964635;IPI00964913;IPI00967416;IPI00964365;IPI00965294	IPI00329801;IPI00872379;IPI00964635;IPI00964913;IPI00967416;IPI00964365	32;32;27;23;19;18;5	Anchorin CII;Annexin A5;Annexin V;Annexin-5;Calphobindin I;Endonexin II;Lipocortin V;Placental anticoagulant protein 4;Placental anticoagulant protein I;Thromboplastin inhibitor;Vascular anticoagulant-alpha;Annexin A5, isoform CRA_b;cDNA FLJ52002, highly similar to Annexin A5	ANX5;ANXA5;ENX2;PP4;hCG_37353	Annexin A5;36 kDa protein;31 kDa protein;Uncharacterized protein;Uncharacterized protein;cDNA FLJ52002, highly similar to Annexin A5	P08758;D3DNW7;D6RBL5;D6RBE9;B4DNG6	7	26	26	26	26	26	26	35.936	320	0	0.86156	1.0536	12.876	93	0.85265	1.0008	11.961	125	597850000	306990000	290870000	1399600000	721190000	678410000
IPI00010586;IPI00930399;IPI00947525;IPI00940969;IPI00871307;IPI00797528	IPI00010586;IPI00930399;IPI00947525;IPI00940969;IPI00871307	6;6;5;4;3;1	Androgen receptor coactivator 160 kDa protein;Androgen receptor-associated protein of 160 kDa;TATA element modulatory factor;TMF1 protein;cDNA FLJ51280, highly similar to TATA element modulatory factor	ARA160;TMF1	Isoform 2 of TATA element modulatory factor;Isoform 1 of TATA element modulatory factor;TMF1 protein;58 kDa protein;cDNA FLJ51280, highly similar to TATA element modulatory factor	P82094-2;P82094;P82094-1;Q6PII6;B4DQY7	6	5	5	5	5	5	5	123.15	1096	2.9825e-21	0.77154	0.96063	17.337	5	1.0039	1.1982	14.139	4	4822900	2430200	2392700	6574300	2821000	3753300
IPI00012202;IPI00647794;IPI00908660;IPI00909184	IPI00012202;IPI00647794;IPI00908660;IPI00909184	2;1;1;1	Androgen receptor cofactor p44;Methylosome protein 50;p44/Mep50;WD repeat-containing protein 77;WD repeat domain 77;cDNA FLJ55120, moderately similar to Methylosome protein 50;cDNA FLJ60601, highly similar to Methylosome protein 50	HKMT1069;MEP50;Nbla10071;WDR77;RP11-552M11.3-004	Methylosome protein 50;WD repeat domain 77;cDNA FLJ55120, moderately similar to Methylosome protein 50;cDNA FLJ60601, highly similar to Methylosome protein 50	Q9BQA1;Q5QNY9;B4DP38;B4DJP0	4	2	1	2	1	2	1	36.724	342	1.4686e-47	0.78195	0.85817	11.085	6				0	17619000	10081000	7538100	0	0	0
IPI00792352;IPI00643041;IPI00795671;IPI00796462;IPI00795109;IPI00794138	IPI00792352;IPI00643041;IPI00795671;IPI00796462	25;25;23;22;9;1	Androgen receptor-associated protein 24;GTPase Ran;GTP-binding nuclear protein Ran;Ras-like protein TC4;Ras-related nuclear protein;cDNA FLJ78394, highly similar to Homo sapiens RAN, member RAS oncogene family (RAN), mRNA;cDNA, FLJ92821, Homo sapiens RAN, member RAS oncogene family (RAN), mRNA;RAN, member RAS oncogene family, isoform CRA_b;Putative uncharacterized protein RAN;RAN, member RAS onco…	ARA24;OK/SW-cl.81;RAN;hCG_1744585	26 kDa protein;GTP-binding nuclear protein Ran;Uncharacterized protein;27 kDa protein	P62826;A8K3Z8;B5MDF5	6	21	22	21	22	18	19	26.409	236	0	0.8915	1.0134	11.773	76	0.92813	1.2506	15.555	103	2189500000	1130900000	1058600000	2210600000	1062700000	1147900000
IPI00240812;IPI00937545;IPI00845446	IPI00240812;IPI00937545;IPI00845446	2;2;2	Androgen-induced proliferation inhibitor;Androgen-induced prostate proliferative shutoff-associated protein AS3;Sister chromatid cohesion protein PDS5 homolog B;cDNA FLJ61699, highly similar to Homo sapiens androgen-induced proliferation inhibitor (APRIN), transcript variant 1, mRNA	APRIN;AS3;KIAA0979;PDS5B	165 kDa protein;Isoform 1 of Sister chromatid cohesion protein PDS5 homolog B;Isoform 2 of Sister chromatid cohesion protein PDS5 homolog B	Q9NTI5-1;Q9NTI5;Q9NTI5-2;B7Z5S1	3	1	2	1	2	1	2	164.75	1448	0.015969				0				2	0	0	0	3728100	2754800	973290
IPI00384857;IPI00007764;IPI00917313;IPI00447316;IPI00916337	IPI00384857;IPI00007764;IPI00917313	4;4;4;1;1	Androgen-regulated protein 2;Hematological and neurological expressed 1 protein;Putative uncharacterized protein HN1	ARM2;HN1	Isoform 2 of Hematological and neurological expressed 1 protein;Isoform 1 of Hematological and neurological expressed 1 protein;Uncharacterized protein	Q9UK76-2;Q9UK76;Q9UK76-1;B8ZZT7	5	4	1	4	1	4	1	19.916	181	4.2213e-91	0.66031	0.84707	6.1754	13				0	225220000	129950000	95273000	0	0	0
IPI00479743;IPI00739539;IPI00740545;IPI00935352;IPI00738655	IPI00479743;IPI00739539;IPI00740545;IPI00935352;IPI00738655	14;10;8;8;7	ANKRD26-like family C member 1A;POTE ankyrin domain family member E;Prostate, ovary, testis-expressed protein on chromosome 2;ANKRD26-like family C member 1B;Chimeric POTE-actin protein;POTE ankyrin domain family member F	A26C1A;POTE2;POTEE;A26C1B;POTEF	Isoform 1 of POTE ankyrin domain family member E;POTE ankyrin domain family member F;POTE ankyrin domain family member I;similar to protein expressed in prostate, ovary, testis, and placenta 2;POTE ankyrin domain family member J	Q6S8J3-1;Q6S8J3;A5A3E0;P0CG38;P0CG39	5	11	14	0	1	0	1	121.36	1075	0				0				0	0	0	0	1095700	0	1095700
IPI00292953;IPI00759532;IPI00759780;IPI00965169;IPI00967485;IPI00910842;IPI00965651;IPI00965859;IPI00964560;IPI00964019;IPI00968040;IPI00967756;IPI00965295	IPI00292953;IPI00759532;IPI00759780;IPI00965169;IPI00967485;IPI00910842	3;3;3;3;3;2;1;1;1;1;1;1;1	Ankycorbin;Ankyrin repeat and coiled-coil structure-containing protein;Novel retinal pigment epithelial cell protein;Retinoic acid-induced protein 14;cDNA FLJ13073 fis, clone NT2RP3001854, highly similar to Ankycorbin;cDNA FLJ53145, highly similar to Ankycorbin	KIAA1334;NORPEG;RAI14	Isoform 2 of Ankycorbin;Isoform 1 of Ankycorbin;109 kDa protein;Isoform 3 of Ankycorbin;ankycorbin isoform b;cDNA FLJ53145, highly similar to Ankycorbin (Fragment)	Q9P0K7-2;Q9P0K7;Q9P0K7-1;Q9P0K7-3;B3KMZ9;B4DNL3	13	3	3	3	3	3	3	110.42	983	0.00013309	1.5761	1.9708	19.001	8	0.39756	0.47579	14.424	5	11349000	4012200	7336400	4771300	3602000	1169300
IPI00159899;IPI00914539;IPI00375301;IPI00909909	IPI00159899;IPI00914539;IPI00375301	6;6;3;1	Ankyrin repeat and FYVE domain-containing protein 1;Ankyrin repeats hooked to a zinc finger motif;cDNA FLJ32485 fis, clone SKNMC2001596, highly similar to Ankyrin repeat and FYVE domain-containing protein 1;Putative uncharacterized protein DKFZp686M19106;Ankyrin repeat and FYVE domain containing 1	ANKFY1;ANKHZN;KIAA1255;DKFZp686M19106	Similar to Ankyrin repeat and FYVE domain-containing protein 1;Isoform 2 of Ankyrin repeat and FYVE domain-containing protein 1;ankyrin repeat and FYVE domain-containing protein 1 isoform 2	Q9P2R3-1;Q9P2R3;B3KPZ0;Q5H9P4;Q9P2R3-2;Q5RKV4	4	1	6	1	6	1	6	132.82	1211	6.224e-21				0	1.2098	1.3004	17.512	8	0	0	0	15473000	6534500	8938700
IPI00815707;IPI00217442;IPI00784020;IPI00783186;IPI00797397;IPI00966022;IPI00798060;IPI00909867;IPI00654628;IPI00790296	IPI00815707;IPI00217442;IPI00784020;IPI00783186;IPI00797397;IPI00966022;IPI00798060;IPI00909867;IPI00654628;IPI00790296	2;2;2;2;2;2;2;2;2;2	Ankyrin repeat and KH domain-containing protein 1;HIV-1 Vpr-binding ankyrin repeat protein;Multiple ankyrin repeats single KH domain;HCG2045902, isoform CRA_b;Multiple ankyrin repeats single KH domain protein isoform 2;Ankyrin repeat domain-containing protein 17;Gene trap ankyrin repeat protein;Serologically defined breast cancer antigen NY-BR-16;Putative uncharacterized protein;FLJ00246 protein;…	ANKHD1;KIAA1085;MASK;PP2500;VBARP;hCG_2045902;ANKRD17;GTAR;KIAA0697;FLJ00246	Isoform 4 of Ankyrin repeat and KH domain-containing protein 1;ANKHD1-EIF4EBP3 protein;Isoform 1 of Ankyrin repeat domain-containing protein 17;Isoform 2 of Ankyrin repeat domain-containing protein 17;Isoform 1 of Ankyrin repeat and KH domain-containing pr	Q8IWZ3-4;Q8IWZ3;Q8IWZ2;O75179-1;O75179;O75179-2;Q8IWZ3-1;Q7Z586;Q8TEF1;B4DR08;B4DTP3;Q9NXF0	10	1	2	1	2	1	2	278.74	2634	6.9008e-30				0				2	0	0	0	3376400	1449000	1927400
IPI00339320;IPI00646764;IPI00644534	IPI00339320;IPI00646764;IPI00644534	5;5;5	Ankyrin repeat domain-containing protein 15;Kidney ankyrin repeat-containing protein;KN motif and ankyrin repeat domain-containing protein 1;cDNA FLJ77272, highly similar to Homo sapiens ankyrin repeat domain 15 (ANKRD15), transcript variant1, mRNA;cDNA FLJ78754, highly similar to Homo sapiens ankyrin repeat domain 15 (ANKRD15), transcript variant 1, mRNA;Ankyrin repeat domain 15, isoform CRA_a;K…	ANKRD15;KANK;KANK1;KIAA0172;hCG_30399;RP11-130C19.4-005;hKank-L;RP11-130C19.4-002;DKFZp451G231	KN motif and ankyrin repeat domain-containing protein 1;KN motif and ankyrin repeat domain-containing protein 1 isoform b;KN motif and ankyrin repeat domains 1	Q14678;A8K1W3;A8KAC4;D3DRH3;Q6PIB3;A2A2W8;Q8WUM7;Q53U93;Q5W0W1;Q86TE2	3	4	4	4	4	4	4	147.29	1352	3.7666e-28	1.4661	1.8205	31.146	4	0.37912	0.48929	15.154	5	3121200	1117800	2003300	4060600	2812800	1247800
IPI00418217;IPI00514352	IPI00418217;IPI00514352	10;7	Ankyrin repeat domain-containing protein 2;Skeletal muscle ankyrin repeat protein;cDNA, FLJ95632, Homo sapiens ankyrin repeat domain 2 (stretch responsive muscle)(ANKRD2), mRNA;Ankyrin repeat domain 2 (Stretch responsive muscle)	ANKRD2;ARPP;RP11-548K23.2-002	Isoform 1 of Ankyrin repeat domain-containing protein 2;Isoform 2 of Ankyrin repeat domain-containing protein 2	Q9GZV1-1;Q9GZV1;B2RBQ4;Q9GZV1-2;Q5T457	2	10	6	10	6	10	6	39.859	360	4.1453e-108	0.38521	0.45968	13.621	14	1.3229	1.6489	12.348	10	20794000	14775000	6019000	17280000	6894200	10385000
IPI00760962;IPI00470559;IPI00760928;IPI00013537	IPI00760962;IPI00470559;IPI00760928	4;4;4;1	Ankyrin repeat domain-containing protein 25;KN motif and ankyrin repeat domain-containing protein 2;Matrix-remodeling-associated protein 3;SRC-1-interacting protein	ANKRD25;KANK2;KIAA1518;MXRA3;SIP	Isoform 2 of KN motif and ankyrin repeat domain-containing protein 2;Isoform 1 of KN motif and ankyrin repeat domain-containing protein 2;Isoform 3 of KN motif and ankyrin repeat domain-containing protein 2	Q63ZY3-2;Q63ZY3;Q63ZY3-1;Q63ZY3-3	4	4	4	4	4	4	4	91.92	859	8.512e-24	1.1598	1.5012	10.695	6	0.75989	0.86441	14.686	4	7583800	3328000	4255800	4593900	2623900	1970000
REV__IPI00247110;REV__IPI00888032	REV__IPI00247110;REV__IPI00888032	2;2	Ankyrin repeat domain-containing protein 62	ANKRD62	>IPI:IPI00247110.7|SWISS-PROT:A6NC57-1|ENSEMBL:ENSP00000326572|REFSEQ:XP_292717 Tax_Id=9606 Gene_Symbol=ANKRD62 Isoform 1 of Ankyrin repeat domain-containing protein 62;>IPI:IPI00888032.14|SWISS-PROT:A6NC57-2|ENSEMBL:ENSP00000405628|REFSEQ:XP_001715780;XP_	A6NC57-1;A6NC57;A6NC57-2	2	2	1	2	1	2	1	106.45	917	0.065863	1.2269	1.4431	25.579	3				0	1722400	669520	1052800	0	0	0
IPI00921566;IPI00939165;IPI00967510;IPI00967150;IPI00939328;IPI00871666;IPI00871968;IPI00909984;IPI00333558;IPI00074962;IPI00007834;IPI00305279;IPI00895856;IPI00942244;IPI00964118;IPI00966374;IPI00967854;IPI00966009;IPI00967812;IPI00967242;IPI00964884;IPI00964604;IPI00965719;IPI00964810	IPI00921566;IPI00939165;IPI00967510;IPI00967150;IPI00939328;IPI00871666	8;8;7;7;4;4;3;3;3;1;1;1;1;1;1;1;1;1;1;1;1;1;1;1	Ankyrin-3;Ankyrin-G;cDNA FLJ58990, highly similar to Ankyrin-3;Putative uncharacterized protein DKFZp686P17114;Putative uncharacterized protein DKFZp686I225;cDNA FLJ44903 fis, clone BRAMY3005184, highly similar to Mus musculus ankyrin 3, epithelial (Ank3);Ankyrin 3, node of Ranvier (Ankyrin G), isoform CRA_d;cDNA FLJ78657, highly similar to Homo sapiens ankyrin 3, node of Ranvier (ankyrin G) (ANK…	ANK3;DKFZp686P17114;DKFZp686I225;hCG_1812776;RP11-369L1.2-010;DKFZp566P0524	Ankyrin-3;475 kDa protein;cDNA FLJ58990, highly similar to Ankyrin-3;Putative uncharacterized protein DKFZp686I225;cDNA FLJ44903 fis, clone BRAMY3005184, highly similar to Mus musculus ankyrin 3, epithelial;ankyrin-3 isoform 2	Q12955;B4DIL1;Q7Z3G4;Q5CZH9;Q6ZT73;A8KA62;B1AQT2;Q8NAK2;Q9H0P5	24	7	7	7	7	7	7	480.4	4377	1.4089e-61	0.75973	0.98163	25.899	7	1.566	1.9475	24.852	7	163720000	86623000	77101000	42477000	18739000	23738000
IPI00218918;IPI00549413;IPI00908577;IPI00643231	IPI00218918;IPI00549413;IPI00908577	29;16;16;8	Annexin A1;Annexin I;Annexin-1;Calpactin II;Calpactin-2;Chromobindin-9;Lipocortin I;p35;Phospholipase A2 inhibitory protein;ANXA1 protein;Annexin A1, isoform CRA_a;cDNA FLJ51887, highly similar to Annexin A1	ANX1;ANXA1;LPC1;hCG_17305;RP11-71A24.1-002;RP11-71A24.1-004	Annexin A1;Annexin A1;cDNA FLJ51887, highly similar to Annexin A1	P04083;B5BU38;Q05BR2;Q5TZZ9;Q5T3N1;B4DL19	4	27	24	27	24	27	24	38.714	346	0	1.1671	1.4356	20.561	137	0.73499	0.85383	13.389	130	1114300000	490890000	623440000	1561000000	870870000	690180000
IPI00418169;IPI00455315;IPI00334627;IPI00797556;IPI00909509;IPI00903334;IPI00798111;IPI00795925	IPI00418169;IPI00455315;IPI00334627;IPI00797556;IPI00909509	48;48;34;32;26;23;8;4	Annexin A2;Annexin II;Annexin-2;Calpactin I heavy chain;Calpactin-1 heavy chain;Chromobindin-8;Lipocortin II;p36;Placental anticoagulant protein IV;Protein I;Annexin A2 pseudogene 2;Lipocortin II pseudogene;Putative annexin A2-like protein;cDNA FLJ59138, highly similar to Annexin A2	ANX2;ANX2L4;ANXA2;CAL1H;LPC2D;ANX2L2;ANX2P2;ANXA2P2;LPC2B	Isoform 2 of Annexin A2;Isoform 1 of Annexin A2;Putative annexin A2-like protein;24 kDa protein;cDNA FLJ59138, highly similar to Annexin A2	P07355-2;P07355;P07355-1;A6NMY6;B4DNH8	8	45	45	45	45	45	45	40.411	357	0	2.9945	3.7716	28.469	438	0.26769	0.32229	18.315	440	12288000000	2967300000	9320200000	16845000000	12745000000	4099700000
IPI00002460;IPI00021771;IPI00953297	IPI00002460;IPI00021771;IPI00953297	7;7;7	Annexin A7;Annexin VII;Annexin-7;Synexin;cDNA, FLJ92798, highly similar to Homo sapiens annexin A7 (ANXA7), transcript variant 2, mRNA;cDNA, FLJ93494, highly similar to Homo sapiens annexin A7 (ANXA7), transcript variant 1, mRNA;Annexin VII isoform 1 variant;cDNA FLJ54149, highly similar to Annexin A7;cDNA FLJ54191, highly similar to Annexin A7;cDNA FLJ55060, highly similar to Annexin A7	ANX7;ANXA7;OK/SW-cl.95;SNX	Isoform 1 of Annexin A7;Isoform 2 of Annexin A7;cDNA FLJ55060, highly similar to Annexin A7	P20073-1;P20073;B2R657;B2R7L2;Q53HM8;P20073-2;B4DT77;B4DWU2;B4DHY4	3	5	7	5	7	5	7	52.739	488	6.4417e-40	0.91687	1.1042	23.988	6	0.80783	1.1423	12.521	11	18267000	7992200	10275000	84784000	36961000	47823000
IPI00023234	IPI00023234	8	Anthracycline-associated resistance ARX;SUMO-activating enzyme subunit 2;Ubiquitin-like 1-activating enzyme E1B;cDNA, FLJ96587, highly similar to Homo sapiens SUMO-1 activating enzyme subunit 2 (UBA2), mRNA;cDNA FLJ13058 fis, clone NT2RP3001587, highly similar to Ubiquitin-like 1-activating enzyme E1B;cDNA FLJ14052 fis, clone HEMBA1006914, highly similar to Ubiquitin-like 1-activating enzyme E1B;…	HRIHFB2115;SAE2;UBA2;UBLE1B	SUMO-activating enzyme subunit 2	Q9UBT2;B2RDF5;B3KMZ6;B3KNA3;B3KWB9;B7Z5X0	1	5	8	5	8	5	8	71.223	640	6.6116e-237	0.82827	1.0027	6.1662	7	1.0625	1.2437	15.491	18	27901000	15048000	12853000	54993000	24212000	30781000
IPI00855856;IPI00555572;IPI00554742;IPI00908668;IPI00555743;IPI00910664	IPI00855856;IPI00555572;IPI00554742;IPI00908668;IPI00555743;IPI00910664	6;6;6;6;5;3	Antiapoptosis clone 11 protein;Apoptosis inhibitor 5;Cell migration-inducing gene 8 protein;Fibroblast growth factor 2-interacting factor;Protein XAGL;cDNA FLJ61353, highly similar to Apoptosis inhibitor 5;cDNA FLJ51754, highly similar to Apoptosis inhibitor 5;Apoptosis inhibitor 5, isoform CRA_a;cDNA FLJ53886, highly similar to Apoptosis inhibitor 5;cDNA FLJ52148, highly similar to Apoptosis inh…	API5;MIG8;hCG_1990787	apoptosis inhibitor 5 isoform a;Isoform 1 of Apoptosis inhibitor 5;Isoform 2 of Apoptosis inhibitor 5;apoptosis inhibitor 5 isoform c;Isoform 3 of Apoptosis inhibitor 5;cDNA FLJ52148, highly similar to Apoptosis inhibitor 5	Q9BZZ5-4;Q9BZZ5;B4DRJ2;B4E283;Q9BZZ5-1;Q9BZZ5-2;D3DR21;B4DGR0;Q9BZZ5-3;B4DDR3	6	5	6	5	6	5	6	59.004	524	1.1232e-94	0.93002	1.0426	12.073	9	0.85716	1.1527	7.8298	15	24088000	12179000	11908000	31004000	16080000	14924000
REV__IPI00642716;REV__IPI00903131;REV__IPI00552434	REV__IPI00642716;REV__IPI00903131;REV__IPI00552434	2;2;2	Antigen MLAA-21;Myosin cardiac muscle beta chain;Myosin heavy chain 7B, cardiac muscle beta isoform;Myosin-7B;Slow A MYH14;Putative uncharacterized protein MYH7B;Myosin, heavy chain 7B, cardiac muscle, beta	KIAA1512;MYH7B;RP4-756N5.1-008	>IPI:IPI00642716.6|SWISS-PROT:A7E2Y1-1|ENSEMBL:ENSP00000262873|REFSEQ:NP_065935|H-INV:HIT000001227|VEGA:OTTHUMP00000030720 Tax_Id=9606 Gene_Symbol=MYH7B myosin-7B;>IPI:IPI00903131.2|SWISS-PROT:A7E2Y1-3|TREMBL:C9K001|ENSEMBL:ENSP00000363744 Tax_Id=9606 Gene	A7E2Y1-1;A7E2Y1;A7E2Y1-3;C9K001;Q5JW45	3	2	1	2	1	2	1	225.84	1983	0.010785	1.0209	1.1562	65.672	6				0	49399000	23544000	25855000	0	0	0
IPI00373894;IPI00784567;IPI00785006	IPI00373894;IPI00784567;IPI00785006	2;2;1	Antigen MLAA-22;Breast cancer-overexpressed gene 1 protein;UPF0378 protein KIAA0100;KIAA0100 protein;Putative uncharacterized protein KIAA0100	BCOX1;KIAA0100	Isoform 1 of UPF0378 protein KIAA0100;Isoform 2 of UPF0378 protein KIAA0100;Isoform 4 of UPF0378 protein KIAA0100	Q14667-1;Q14667;Q08E86;Q14667-2;C9J7S9;Q14667-4	3	2	1	2	1	2	1	253.7	2235	0.48229	0.48705	0.66316	35.504	3				0	5613300	3470200	2143100	0	0	0
IPI00301618	IPI00301618	2	Antigen NY-CO-1;Serologically defined colon cancer antigen 1;SDCCAG1 protein;cDNA FLJ36464 fis, clone THYMU2015161, highly similar to Serologically defined colon cancer antigen 1;cDNA FLJ55430, highly similar to Serologically defined colon cancer antigen 1;cDNA FLJ60527, highly similar to Serologically defined colon cancer antigen 1;cDNA FLJ61574, highly similar to Serologically defined colon can…	SDCCAG1	Isoform 1 of Serologically defined colon cancer antigen 1	O60524-1;O60524;A0JLQ3;B3KSK1;B4DDL3;B4DHA9;B4E3F3;Q32Q66	1	1	2	1	2	1	2	122.95	1076	1.3192e-98				0				2	0	0	0	2897300	1910500	986790
IPI00025087;IPI00895905;IPI00375319;IPI00654847;IPI00894418;IPI00796188;IPI00902894;IPI00965012;IPI00968201;IPI00964213;IPI00967077	IPI00025087;IPI00895905;IPI00375319;IPI00654847;IPI00894418;IPI00796188	9;9;6;6;5;5;4;4;3;2;1	Antigen NY-CO-13;Cellular tumor antigen p53;Phosphoprotein p53;Tumor suppressor p53;Tumor protein p53;p53;Mutant p53 tumor suppressor;P53	P53;TP53;hCG_42016	Isoform 1 of Cellular tumor antigen p53;Cellular tumor antigen p53;cellular tumor antigen p53 isoform c;cellular tumor antigen p53 isoform b;cellular tumor antigen p53 isoform f;cellular tumor antigen p53 isoform e	P04637-1;P04637;B6E4X6;Q1MSX0;Q2XN98;Q2XSC7;Q5U0E4;B4DMH2;B4DNI2;Q3LRW3;Q53GA5;P04637-2;Q1MSW8;Q3LRW4;Q3LRW5;Q3LRW1;A2I9Z0;A2I9Z1;A4GW67;A4GW74;A4GW75;A4GW76;A4GW97;A4GWB4;B2ZAH2;B4XAL0;B5AKF5;B5AKF6;B5AKF7;D5KL87;D5KL88;D5KL89;Q3LRW2;Q4FEW1	11	8	8	8	8	8	8	43.653	393	2.3029e-101	0.35173	0.43249	14.516	16	1.754	2.6093	23.784	29	106800000	77430000	29368000	124720000	38080000	86645000
IPI00107113;IPI00607550;IPI00872922;IPI00940505;IPI00550793	IPI00107113;IPI00607550;IPI00872922;IPI00940505	6;5;4;3;2	Antigen NY-CO-16;Serologically defined colon cancer antigen 16;U3 small nucleolar RNA-associated protein 14 homolog A;cDNA FLJ53406, highly similar to U3 small nucleolar RNA-associated protein 14 homolog A;cDNA FLJ54249, highly similar to U3 small nucleolar RNA-associated protein 14 homolog A	SDCCAG16;UTP14A	Isoform 1 of U3 small nucleolar RNA-associated protein 14 homolog A;U3 small nucleolar RNA-associated protein 14 homolog A isoform 2;cDNA FLJ54249, highly similar to U3 small nucleolar RNA-associated protein 14 homolog A;Isoform 2 of U3 small nucleolar RNA	Q9BVJ6-1;Q9BVJ6;B4DQ08;B4E343;Q9BVJ6-2;O60531	5	4	2	4	2	4	2	87.977	771	4.6505e-38	0.94386	1.1975	4.021	4				2	15026000	7620900	7404900	6315200	2943100	3372100
IPI00939163;IPI00218993;IPI00514983;IPI00513743;IPI00908988;IPI00910755;IPI00910341;IPI00794417	IPI00939163;IPI00218993;IPI00514983;IPI00513743;IPI00908988;IPI00910755	31;31;29;29;21;21;2;1	Antigen NY-CO-25;Heat shock 110 kDa protein;Heat shock protein 105 kDa;cDNA FLJ55325, highly similar to Heat-shock protein 105 kDa;cDNA FLJ52364, highly similar to Heat-shock protein 105 kDa;Heat shock 105kDa/110kDa protein 1, isoform CRA_b;cDNA FLJ52360, highly similar to Heat-shock protein 105 kDa;cDNA FLJ51707, highly similar to Heat-shock protein 105 kDa	HSP105;HSP110;HSPH1;KIAA0201;hCG_32198	Isoform Alpha of Heat shock protein 105 kDa;Isoform Beta of Heat shock protein 105 kDa;cDNA FLJ52364, highly similar to Heat-shock protein 105 kDa;Isoform 3 of Heat shock protein 105 kDa;cDNA FLJ52360, highly similar to Heat-shock protein 105 kDa;cDNA FLJ5	Q92598-1;Q92598;B4DF68;Q92598-2;B4DYH1;Q92598-3;B4DY72;B4DZB4	8	20	30	19	29	18	28	96.864	858	0	0.77496	0.97782	10.556	40	0.9207	1.0096	25.21	51	275700000	150170000	125530000	154130000	77669000	76460000
IPI00642971;IPI00789435;IPI00023048;IPI00796284;IPI00795920;IPI00792430;IPI00793083	IPI00642971;IPI00789435;IPI00023048;IPI00796284;IPI00795920	17;17;17;11;9;5;2	Antigen NY-CO-4;Elongation factor 1-delta;cDNA, FLJ95068, highly similar to Homo sapiens eukaryotic translation elongation factor 1 delta (guanine nucleotide exchange protein) (EEF1D), transcript variant 1, mRNA;Eukaryotic translation elongation factor 1 delta (Guanine nucleotide exchange protein), isoform CRA_b;FP1047;EEF1D protein;cDNA: FLJ20897 fis, clone ADKA03573;Eukaryotic translation elong…	EEF1D;EF1D;hCG_1994718	Isoform 2 of Elongation factor 1-delta;71 kDa protein;Isoform 1 of Elongation factor 1-delta;cDNA FLJ57946, highly similar to Elongation factor 1-delta;27 kDa protein	P29692-2;P29692;B2RAR6;D3DWK1;Q71RH4;Q9BW34;Q9H7G6;P29692-1;D3DWK3;B4DDU4	7	17	14	17	14	3	2	71.407	647	0	0.82572	1.0348	17.537	94	0.88866	1.0814	14.029	101	588760000	307060000	281700000	864150000	432600000	431550000
IPI00024662	IPI00024662	9	Antigen p25;Chromobox protein homolog 5;Heterochromatin protein 1 homolog alpha;CBX5 protein	CBX5;HP1A	Chromobox protein homolog 5	P45973;Q6I9T7	1	7	8	6	7	6	7	22.225	191	7.785e-120	0.92066	1.0427	14.134	11	1.1262	1.3825	14.305	16	34916000	17602000	17314000	48710000	22142000	26568000
IPI00011937;IPI00647280;IPI00938009;IPI00639945;IPI00640466	IPI00011937;IPI00647280;IPI00938009;IPI00639945	11;7;7;6;4	Antioxidant enzyme AOE372;Peroxiredoxin IV;Peroxiredoxin-4;Thioredoxin peroxidase AO372;Thioredoxin-dependent peroxide reductase A0372;Putative uncharacterized protein PRDX4	PRDX4	Peroxiredoxin-4;Uncharacterized protein;similar to thioredoxin peroxidase;Protein	Q13162;A6NJJ0	5	10	10	8	9	8	9	30.54	271	0	0.86527	1.0179	9.6771	29	0.67352	0.89703	12.778	42	90475000	45842000	44633000	153280000	87415000	65862000
IPI00024919;IPI00374151	IPI00024919;IPI00374151	14;14	Antioxidant protein 1;HBC189;Peroxiredoxin III;Peroxiredoxin-3;Protein MER5 homolog;Thioredoxin-dependent peroxide reductase, mitochondrial;Peroxiredoxin 3 isoform a;Peroxiredoxin 3, isoform CRA_b;Peroxiredoxin 3 isoform a variant;Humer	AOP1;PRDX3;hCG_37898;mer5	Thioredoxin-dependent peroxide reductase, mitochondrial;thioredoxin-dependent peroxide reductase, mitochondrial isoform b	P30048;A4UCS5;D3DRC9;Q53HC2;Q14579	2	13	14	13	14	13	14	27.692	256	0	1.2084	1.4445	19.597	55	0.57038	0.71175	22.809	62	595190000	256740000	338450000	850120000	509000000	341120000
IPI00292168	IPI00292168	3	Anti-silencing function protein 1 homolog A;CCG1-interacting factor A;Histone chaperone ASF1A;ASF1 anti-silencing function 1 homolog A (S. cerevisiae)	ASF1A;CGI-98;HSPC146;RP3-329L24.1-001	Histone chaperone ASF1A	Q9Y294;B9DI73	1	2	2	2	2	2	2	22.968	204	2.0839e-30				1				2	1690400	526910	1163500	11832000	6432400	5399500
IPI00017596;IPI00910350	IPI00017596;IPI00910350	14;13	APC-binding protein EB1;End-binding protein 1;Microtubule-associated protein RP/EB family member 1;MAPRE1 protein;cDNA FLJ52068, highly similar to Microtubule-associated protein RP/EB family member 1	MAPRE1	Microtubule-associated protein RP/EB family member 1;cDNA FLJ52068, highly similar to Microtubule-associated protein RP/EB family member 1	Q15691;A2VCR0;B4DM33	2	13	14	13	14	13	14	29.999	268	0	0.82318	0.9836	14.045	65	0.93439	1.1662	12.803	85	255330000	134580000	120750000	603170000	294940000	308230000
IPI00215911;IPI00792538	IPI00215911	8;3	APEX nuclease;Apurinic-apyrimidinic endonuclease 1;DNA-(apurinic or apyrimidinic site) lyase;Protein REF-1;APEX nuclease (Multifunctional DNA repair enzyme) 1;APEX nuclease (Multifunctional DNA repair enzyme) 1, isoform CRA_a;cDNA FLJ76713, highly similar to Homo sapiens APEX nuclease (multifunctional DNA repair enzyme) 1 (APEX1), transcript variant 2, mRNA;Full-length cDNA clone CS0DI036YP02 of …	APE;APEX;APEX1;APX;HAP1;REF1;hCG_40473	DNA-(apurinic or apyrimidinic site) lyase	P27695;Q5TZP7	2	7	5	7	5	7	5	35.554	318	1.7575e-141	0.95432	1.1787	9.4409	29	0.81401	0.94902	13.661	27	79583000	39183000	40400000	104370000	54171000	50203000
IPI00022254;IPI00449201;IPI00792840;IPI00790600	IPI00022254;IPI00449201	3;2;1;1	APG3-like;Autophagy-related protein 3;Protein PC3-96	APG3;APG3L;ATG3	Isoform 1 of Ubiquitin-like-conjugating enzyme ATG3;Isoform 2 of Ubiquitin-like-conjugating enzyme ATG3	Q9NT62-1;Q9NT62;Q9NT62-2	4	3	1	3	1	3	1	35.864	314	1.486e-37	0.28242	0.35647	11.742	4				0	6820300	5404200	1416100	0	0	0
IPI00334587;IPI00742926;IPI00964992;IPI00334713;IPI00966854;IPI00964686;IPI00329355;IPI00106509	IPI00334587;IPI00742926;IPI00964992;IPI00334713;IPI00966854;IPI00964686;IPI00329355;IPI00106509	18;18;18;18;18;18;16;16	APOBEC1-binding protein 1;Heterogeneous nuclear ribonucleoprotein A/B;cDNA FLJ60713, highly similar to Homo sapiens heterogeneous nuclear ribonucleoprotein A/B (HNRPAB), transcript variant 1, mRNA;Heterogeneous nuclear ribonucleoprotein AB isoform a variant;Putative uncharacterized protein HNRNPAB;Heterogeneous nuclear ribonucleoprotein A/B, isoform CRA_b	ABBP1;HNRNPAB;HNRPAB;hCG_1983218	Isoform 2 of Heterogeneous nuclear ribonucleoprotein A/B;Uncharacterized protein;Uncharacterized protein;Isoform 3 of Heterogeneous nuclear ribonucleoprotein A/B;Uncharacterized protein;Uncharacterized protein;Isoform 1 of Heterogeneous nuclear ribonucleop	Q99729-2;Q99729;B4DMY3;Q53F64;B5MD22;D6RBZ0;Q99729-3;D3DWP7;D6RD18;D6R9P3;Q99729-1;Q99729-4	8	16	16	16	16	16	16	35.967	332	0	0.78947	0.93518	11.325	94	1.0078	1.3563	17.665	108	621180000	332170000	289010000	1010700000	482180000	528480000
IPI00008454;IPI00927297;IPI00797108	IPI00008454	9;4;4	APOBEC1-binding protein 2;DnaJ homolog subfamily B member 11;DnaJ protein homolog 9;ER-associated DNAJ;ER-associated dnaJ protein 3;ER-associated Hsp40 co-chaperone;HEDJ;Human DnaJ protein 9;PWP1-interacting protein 4;cDNA FLJ42295 fis, clone TLIVE2008213, highly similar to DnaJ homolog subfamily B member 11;cDNA FLJ56253, highly similar to DnaJ homolog subfamily B member 11	DNAJB11;EDJ;ERJ3;HDJ9;PSEC0121;UNQ537/PRO1080	DnaJ homolog subfamily B member 11	Q9UBS4;B3KW63	3	9	4	9	4	9	4	40.513	358	9.0421e-87	0.37339	0.43847	13.633	14	1.3477	1.8237	19.458	8	82879000	58522000	24357000	31951000	13302000	18648000
IPI00880117;IPI00005531;IPI00743629;IPI00409617;IPI00874275;IPI00013876	IPI00880117;IPI00005531;IPI00743629;IPI00409617;IPI00874275;IPI00013876	2;2;1;1;1;1	Apolipoprotein B mRNA editing enzyme, catalytic polypeptide-like 3B;Phorbolin-1-related protein;Phorbolin-2/3;Probable DNA dC->dU-editing enzyme APOBEC-3B;BK150C2.2 protein;Putative uncharacterized protein APOBEC3A;Phorbolin-1;Probable DNA dC->dU-editing enzyme APOBEC-3A;APOBEC3A protein	APOBEC3B;CTA-150C2.15-002;CTA-150C2.15-003;bK150C2.2;APOBEC3A	Apolipoprotein B mRNA editing enzyme, catalytic polypeptide-like 3B;Isoform 1 of Probable DNA dC->dU-editing enzyme APOBEC-3B;Apolipoprotein B mRNA editing enzyme, catalytic polypeptide-like 3B;Isoform 2 of Probable DNA dC->dU-editing enzyme APOBEC-3B;Unch	B0QYD3;Q9UH17-1;Q9UH17;B0QYD2;Q20WL1;Q9UH17-2;A8MYU8;P31941;B7ZLZ1	6	2	1	2	1	2	1	57.208	490	7.3123e-15	0.99169	1.2747	18.475	3				0	2724200	1197500	1526700	0	0	0
IPI00872929;IPI00555878;IPI00413447;IPI00477614;IPI00447705	IPI00872929;IPI00555878	4;4;1;1;1	Apolipoprotein B mRNA editing enzyme, catalytic polypeptide-like 3C variant;APOBEC1-like;Phorbolin I;Probable DNA dC->dU-editing enzyme APOBEC-3C	APOBEC1L;APOBEC3C;PBI	Similar to Apolipoprotein B mRNA editing enzyme, catalytic polypeptide-like 3C;Probable DNA dC->dU-editing enzyme APOBEC-3C	Q59GY0;Q9NRW3	5	4	4	4	4	4	4	23.756	198	1.8145e-71	1.2649	1.3657	10.439	7	0.64219	0.86316	9.2844	4	27438000	8930300	18508000	11281000	6341400	4939300
IPI00444945;IPI00443773;IPI00845474;IPI00885203;IPI00071059;IPI00439209;IPI00885178	IPI00444945;IPI00443773;IPI00845474;IPI00885203;IPI00071059;IPI00439209	11;11;11;9;9;6;5	Apoptosis regulator BAX;Bcl-2-like protein 4;Bax protein;Bax epsilon;BCL2-associated X protein	BAX;BCL2L4	Isoform Beta of Apoptosis regulator BAX;Isoform Alpha of Apoptosis regulator BAX;Isoform Sigma of Apoptosis regulator BAX;Isoform Psi of Apoptosis regulator BAX;Isoform Epsilon of Apoptosis regulator BAX;Isoform Delta of Apoptosis regulator BAX	Q07812-2;Q07812;Q5ZPJ1;Q07812-1;Q07812-8;Q07812-7;Q07812-5;O95074;Q07812-4;Q8WXU1	7	10	9	10	9	10	9	24.22	218	4.0537e-164	0.53831	0.6033	14.842	45	1.0674	1.444	16.771	27	396480000	246010000	150470000	157460000	67309000	90154000
IPI00302238	IPI00302238	3	Apoptosis-antagonizing transcription factor;Protein AATF;Rb-binding protein Che-1	AATF;CHE1;DED;HSPC277	Protein AATF	Q9NY61	1	3	3	3	3	3	3	63.132	560	1.0085e-87	0.93349	1.1135	10.368	5	0.81091	0.94598	10.785	6	13510000	8059800	5450100	9473800	4992700	4481100
IPI00001699;IPI00221360;IPI00221362	IPI00001699;IPI00221360;IPI00221362	9;9;9	Apoptosis-associated speck-like protein containing a CARD;Caspase recruitment domain-containing protein 5;PYD and CARD domain-containing protein;Target of methylation-induced silencing 1;cDNA, FLJ95208, highly similar to Homo sapiens PYD and CARD domain containing (PYCARD), transcript variant 1, mRNA	ASC;CARD5;PYCARD;TMS1	Isoform 1 of Apoptosis-associated speck-like protein containing a CARD;Isoform 2 of Apoptosis-associated speck-like protein containing a CARD;Isoform 3 of Apoptosis-associated speck-like protein containing a CARD	Q9ULZ3-1;Q9ULZ3;B2RAZ4;Q9ULZ3-2;Q9ULZ3-3	3	7	9	7	9	7	9	21.627	195	1.6046e-154	0.66498	0.75753	11.027	9	1.2323	1.6017	19.933	12	14943000	8613700	6329800	15753000	6732800	9020600
IPI00000690;IPI00157908;IPI00300018;IPI00910617;IPI00910786	IPI00000690;IPI00157908;IPI00300018;IPI00910617	11;10;7;6;4	Apoptosis-inducing factor 1, mitochondrial;Programmed cell death protein 8;Programmed cell death 8 (Apoptosis-inducing factor), isoform CRA_a;Apoptosis-inducing factor;Striatal apoptosis-inducing factor;Apoptosis-inducing factor short isoform 1	AIF;AIFM1;PDCD8;hCG_20999	Isoform 1 of Apoptosis-inducing factor 1, mitochondrial;Isoform 3 of Apoptosis-inducing factor 1, mitochondrial;Isoform 2 of Apoptosis-inducing factor 1, mitochondrial;apoptosis-inducing factor 1, mitochondrial isoform 4	O95831-1;O95831;O95831-3;D3DTE9;Q5RZ99;Q5RZA0;O95831-2;Q2QKE4	5	9	10	9	10	9	10	66.9	613	7.1127e-267	0.91776	1.114	10.855	13	0.71638	0.85996	24.903	18	39678000	19124000	20554000	55411000	31626000	23785000
IPI00025277;IPI00930049;IPI00965447;IPI00930304;IPI00966206;IPI00966457;IPI00967847;IPI00967516;IPI00966787	IPI00025277;IPI00930049;IPI00965447	7;7;4;2;2;2;2;1;1	Apoptosis-linked gene 2 protein;Probable calcium-binding protein ALG-2;Programmed cell death protein 6;Programmed cell death 6 variant;HCG1985580, isoform CRA_f;Programmed cell death 6	ALG2;PDCD6;hCG_1985580	Programmed cell death protein 6;Programmed cell death 6;12 kDa protein	O75340;Q53FC3;Q2YDC2	9	6	5	6	5	6	5	21.868	191	1.6357e-180	1.4988	1.7376	22.558	12	0.4101	0.51098	81.028	7	53030000	21120000	31910000	25399000	16277000	9122500
IPI00007334;IPI00946415;IPI00911038;IPI00215975;IPI00297991	IPI00007334;IPI00946415;IPI00911038;IPI00215975;IPI00297991	15;15;15;11;11	Apoptotic chromatin condensation inducer in the nucleus;Apoptotic chromatin condensation inducer 1, isoform CRA_b;ACIN1 protein;cDNA FLJ50838, highly similar to Apoptotic chromatin condensation inducer in thenucleus;Putative uncharacterized protein DKFZp667N107	ACIN1;ACINUS;KIAA0670;hCG_41730;DKFZp667N107	Isoform 1 of Apoptotic chromatin condensation inducer in the nucleus;apoptotic chromatin condensation inducer in the nucleus isoform 2;apoptotic chromatin condensation inducer in the nucleus isoform 3;Isoform 2 of Apoptotic chromatin condensation inducer i	Q9UKV3-1;Q9UKV3;D3DS45;B2RTT4;B4DQZ7;Q69YJ6;Q9UKV3-2;Q9UKV3-3	5	12	13	12	13	12	13	151.86	1341	1.8238e-282	0.8878	1.0412	25.837	22	0.86526	1.0991	19.487	23	92383000	48639000	43743000	87712000	45367000	42345000
IPI00295741;IPI00941296;IPI00909303	IPI00295741;IPI00941296;IPI00909303	5;5;5	APP secretase;Cathepsin B;Cathepsin B heavy chain;Cathepsin B light chain;Cathepsin B1;cDNA FLJ78235;cDNA FLJ59133, highly similar to Cathepsin B (EC 3.4.22.1);cDNA FLJ40065 fis, clone TESOP2000400, highly similar to CATHEPSIN B (EC 3.4.22.1);cDNA FLJ58073, moderately similar to Cathepsin B (EC 3.4.22.1);Putative uncharacterized protein DKFZp686N0152	CPSB;CTSB;DKFZp686N0152	Cathepsin B;cDNA FLJ40065 fis, clone TESOP2000400, highly similar to CATHEPSIN B;cDNA FLJ58073, moderately similar to Cathepsin B	P07858;A8K2H4;B4DMY4;Q6LAF9;B3KUJ8;Q8TAC7;B4DL49;Q5HYG5	3	4	4	4	4	4	4	37.821	339	4.7599e-92	1.0791	1.2146	13.609	9	0.71331	0.90307	11.502	13	10133000	4681100	5451900	10111000	6089400	4021300
IPI00298520;IPI00514053;IPI00915422;IPI00439944	IPI00298520;IPI00514053;IPI00915422	11;11;7;4	Archain 1, isoform CRA_a;Coatomer subunit delta variant 2;Putative uncharacterized protein DKFZp686M09245;Archain;Coatomer subunit delta;Delta-coat protein;Archain 1, isoform CRA_b;cDNA, FLJ92603, Homo sapiens archain 1 (ARCN1), mRNA;Coatomer subunit delta variant 1;cDNA FLJ51620, highly similar to Coatomer subunit delta	ARCN1;hCG_40220;DKFZp686M09245;COPD	Coatomer subunit delta variant 2;Coatomer subunit delta;coatomer subunit delta isoform 2	B0YIW6;Q6MZV5;P48444;B0YIW5;B4E1X2	4	7	11	7	11	7	11	61.626	552	2.3173e-33	1.3781	1.6728	15.992	21	0.60676	0.75903	11.619	21	49787000	22724000	27063000	64170000	37994000	26176000
IPI00179298;IPI00456919;IPI00643153;IPI00445401;IPI00746059;IPI00642197;IPI00646975	IPI00179298;IPI00456919;IPI00643153;IPI00445401;IPI00746059	30;30;30;30;23;13;1	ARF-binding protein 1;E3 ubiquitin-protein ligase HUWE1;HECT, UBA and WWE domain-containing protein 1;Homologous to E6AP carboxyl terminus homologous protein 9;Large structure of UREB1;Mcl-1 ubiquitin ligase E3;Upstream regulatory element-binding protein 1;cDNA FLJ59294, highly similar to HECT, UBA and WWE domain-containing protein 1 (EC 6.3.2.-);HUWE1 protein;E3 ubiquitin protein ligase URE-B1 v…	HSPC272;HUWE1;KIAA0312;KIAA1578;UREB1;RP3-339A18.4-005;RP3-339A18.4-002	482 kDa protein;Isoform 1 of E3 ubiquitin-protein ligase HUWE1;Isoform 3 of E3 ubiquitin-protein ligase HUWE1;Isoform 2 of E3 ubiquitin-protein ligase HUWE1;HECT, UBA and WWE domain containing 1	Q7Z6Z7-1;Q7Z6Z7;Q7Z6Z7-3;Q7Z6Z7-2;B4DGF6;Q3B7K0;Q53FW4;Q5H935;Q5H924	7	25	13	25	13	24	12	482.14	4376	0	0.8397	1.0657	16.836	40	0.84629	1.0645	22.341	18	118430000	60496000	57930000	32278000	15560000	16718000
IPI00828080;IPI00639996;IPI00479190;IPI00646915;IPI00220421;IPI00925583;IPI00640351;IPI00941533;IPI00441964	IPI00828080;IPI00639996;IPI00479190;IPI00646915;IPI00220421;IPI00925583;IPI00640351;IPI00941533	7;7;6;6;6;6;6;4;2	Arf-GAP with Rho-GAP domain, ANK repeat and PH domain-containing protein 1;Centaurin-delta-2;ARAP1 protein	ARAP1;CENTD2;KIAA0782	Isoform 6 of Arf-GAP with Rho-GAP domain, ANK repeat and PH domain-containing protein 1;Isoform 3 of Arf-GAP with Rho-GAP domain, ANK repeat and PH domain-containing protein 1;Isoform 1 of Arf-GAP with Rho-GAP domain, ANK repeat and PH domain-containing pr	Q96P48-6;Q96P48;Q96P48-3;B7ZMI2;Q96P48-1;Q96P48-4;Q96P48-2;B2RTS2;Q96P48-5	9	6	5	6	5	6	5	162.19	1450	1.2502e-24	0.53616	0.64216	7.6196	6	1.8735	2.3662	11.942	5	22948000	14524000	8423500	10599000	3432600	7166700
IPI00022058;IPI00409613	IPI00022058;IPI00409613	2;2	Arf-GAP with SH3 domain, ANK repeat and PH domain-containing protein 2;Development and differentiation-enhancing factor 2;Paxillin-associated protein with ARF GAP activity 3;Pyk2 C-terminus-associated protein;Putative uncharacterized protein DDEF2;cDNA FLJ33802 fis, clone CTONG2000452, highly similar to Development- and differentiation-enhancing factor 2; PYK2 C terminus-associated protein	ASAP2;DDEF2;KIAA0400	Isoform 1 of Arf-GAP with SH3 domain, ANK repeat and PH domain-containing protein 2;Isoform 2 of Arf-GAP with SH3 domain, ANK repeat and PH domain-containing protein 2	O43150-1;O43150;D6W4Y8;Q53RS3;O43150-2;Q53R39;Q53RT9;Q8N282	2	2	1	2	1	2	1	111.65	1006	0.04831				2				0	447420	216430	230990	0	0	0
IPI00004273;IPI00924634;IPI00926163;IPI00925670	IPI00004273;IPI00924634;IPI00926163	12;7;7;1	Arg/Glu/Asp-rich protein of 120 kDa;Protein S164;RNA-binding motif protein 25;RNA-binding protein 25;RNA-binding region-containing protein 7;U1 small nuclear ribonucleoprotein 1SNRP homolog protein	RBM25;RNPC7	Isoform 1 of RNA-binding protein 25;Isoform 3 of RNA-binding protein 25;Isoform 2 of RNA-binding protein 25	P49756-1;P49756;Q16083;P49756-3;P49756-2	4	8	10	8	10	8	10	100.18	843	2.2433e-103	0.78452	0.9835	16.145	14	1.023	1.2326	13.855	21	31013000	16703000	14310000	43289000	20049000	23240000
IPI00398768;IPI00291560;IPI00038356	IPI00398768;IPI00291560;IPI00038356	2;2;2	Arginase-1;Liver-type arginase;Type I arginase	ARG1	Isoform 2 of Arginase-1;Isoform 1 of Arginase-1;Isoform 3 of Arginase-1	P05089-2;P05089;P05089-1;P05089-3	3	2	0	2	0	2	0	35.664	330	1.8599e-19				0				0	3265700	3265700	0	0	0	0
IPI00478834;IPI00844406;IPI00908538;IPI00554462	IPI00478834;IPI00844406;IPI00908538	5;3;3;1	Arginine and glutamate-rich protein 1;cDNA FLJ53121;cDNA FLJ54293	ARGLU1	Isoform 1 of Arginine and glutamate-rich protein 1;Isoform 2 of Arginine and glutamate-rich protein 1;cDNA FLJ54293	Q9NWB6-1;Q9NWB6;Q9NWB6-2;B4E0Y3;B4E3J6	4	2	4	2	4	2	4	33.216	273	3.2256e-06				2	1.2115	1.55	31.594	4	418410	265990	152420	3071600	1372400	1699200
IPI00464952;IPI00641287;IPI00641957;IPI00910208;IPI00908907;IPI00641842	IPI00464952;IPI00641287;IPI00641957;IPI00910208;IPI00908907	4;4;4;2;2;1	Arginine-rich 54 kDa nuclear protein;Splicing factor, arginine/serine-rich 11;Splicing factor, arginine/serine-rich 11, isoform CRA_b;SFRS11 protein;Putative uncharacterized protein DKFZp686M13204;cDNA FLJ58939, highly similar to Splicing factor arginine/serine-rich 11;cDNA FLJ52287, highly similar to Splicing factor arginine/serine-rich 11	SFRS11;hCG_22837;RP4-677H15.3-002;DKFZp686M13204;RP4-677H15.3-003	Serine/arginine-rich splicing factor 11;Splicing factor, arginine/serine-rich 11, isoform CRA_b;SFRS11 protein;cDNA FLJ58939, highly similar to Splicing factor arginine/serine-rich 11;cDNA FLJ52287, highly similar to Splicing factor arginine/serine-rich 11	Q05519;Q8IWE6;Q05BU6;Q5HYN2;Q5T760;Q6PJB9;Q6PJY9;Q6PKC9;B4DTC1;B4DWT1	6	3	3	3	3	3	3	53.542	484	1.7369e-54	0.87152	1.0368	7.7689	9	0.86177	1.0126	8.7687	9	37616000	19552000	18064000	25429000	13151000	12278000
IPI00004860;IPI00759723	IPI00004860;IPI00759723	16;15	Arginine--tRNA ligase;Arginyl-tRNA synthetase, cytoplasmic;cDNA FLJ50285, highly similar to Arginyl-tRNA synthetase (EC 6.1.1.19)	RARS	Isoform Complexed of Arginyl-tRNA synthetase, cytoplasmic;Isoform Monomeric of Arginyl-tRNA synthetase, cytoplasmic	P54136-1;P54136;B4DXW6;P54136-2	2	14	8	14	8	14	8	75.378	660	2.2344e-168	1.0795	1.2956	13.316	31	0.72913	0.87642	7.7742	19	92961000	43610000	49351000	44790000	24630000	20159000
IPI00020632;IPI00909521;IPI00640430;IPI00642128;IPI00514341	IPI00020632;IPI00909521	8;5;3;3;2	Argininosuccinate synthase;Citrulline--aspartate ligase;cDNA FLJ54252, highly similar to Argininosuccinate synthase (EC 6.3.4.5)	ASS;ASS1;hCG_31245;RP11-618A20.2-002	Argininosuccinate synthase;cDNA FLJ54252, highly similar to Argininosuccinate synthase	P00966;A8KAP9;Q5T6L4;B4E395	5	4	7	4	7	4	7	50.817	450	3.5348e-148	0.28136	0.344	22.5	11	2.7954	4.2463	16.429	15	38047000	29619000	8427900	72567000	14934000	57632000
IPI00433169;IPI00395605;IPI00647786;IPI00339379;IPI00643028;IPI00166711	IPI00433169;IPI00395605;IPI00647786;IPI00339379;IPI00643028	9;9;9;9;5;3	ARHGEF1 protein;Rho guanine nucleotide exchange factor (GEF) 1, isoform CRA_g;115 kDa guanine nucleotide exchange factor;Rho guanine nucleotide exchange factor 1;Sub1.5	ARHGEF1;hCG_22327	Rho guanine nucleotide exchange factor (GEF) 1, isoform CRA_g;Isoform 3 of Rho guanine nucleotide exchange factor 1;Isoform 1 of Rho guanine nucleotide exchange factor 1;Isoform 2 of Rho guanine nucleotide exchange factor 1;ARHGEF1 protein	Q6NX52;Q92888-3;Q92888;Q92888-1;Q92888-2;Q49AN3	6	7	7	7	7	7	7	105.85	948	1.7358e-106	0.77797	1.0286	14.336	13	0.92125	1.0867	19.732	11	18998000	9985000	9013300	18201000	8994400	9206300
IPI00018260;IPI00909723	IPI00018260;IPI00909723	2;1	Armadillo repeat-containing protein 1;cDNA FLJ57447, highly similar to Armadillo repeat-containing protein 1	ARCP;ARMC1	Armadillo repeat-containing protein 1;cDNA FLJ57447, highly similar to Armadillo repeat-containing protein 1	Q9NVT9;B4E2W7	2	2	1	2	1	2	1	31.28	282	3.6777e-05	1.3838	1.6819	7.6898	3				0	4426900	1462300	2964600	0	0	0
IPI00013466;IPI00910220	IPI00013466;IPI00910220	6;4	Arsenical pump-driving ATPase;Arsenite-stimulated ATPase;ATPase ASNA1;hARSA-I;hASNA-I;Transmembrane domain recognition complex 40 kDa ATPase subunit;cDNA FLJ60230, highly similar to Arsenical pump-driving ATPase (EC 3.6.3.16)	ARSA;ASNA1;TRC40	ATPase ASNA1;cDNA FLJ60230, highly similar to Arsenical pump-driving ATPase	O43681;B4DEE5	2	6	4	6	4	6	4	38.792	348	1.3056e-38	1.0603	1.264	9.9035	10	0.62262	0.82518	11.626	8	27271000	12170000	15101000	24522000	14168000	10354000
IPI00010141	IPI00010141	6	Arsenic-transactivated protein;Chromatin accessibility complex 17 kDa protein;DNA polymerase epsilon subunit 3;DNA polymerase epsilon subunit p17;DNA polymerase II subunit 3	CHRAC17;POLE3	DNA polymerase epsilon subunit 3	Q9NRF9	1	5	4	5	4	5	4	16.859	147	3.1426e-88	0.6201	0.76236	6.2278	12	1.1693	1.7158	15.047	8	62205000	37573000	24633000	40294000	17753000	22541000
IPI00375144;IPI00888510;IPI00220038;IPI00888085;IPI00927582;IPI00925539;IPI00414434;IPI00867741;IPI00924874	IPI00375144;IPI00888510;IPI00220038;IPI00888085;IPI00927582;IPI00925539	10;10;10;10;10;6;2;2;1	Arsenite-resistance protein 2;Serrate RNA effector molecule homolog	ARS2;ASR2;SRRT	Isoform 1 of Serrate RNA effector molecule homolog;Isoform 3 of Serrate RNA effector molecule homolog;Isoform 2 of Serrate RNA effector molecule homolog;Isoform 4 of Serrate RNA effector molecule homolog;Isoform 5 of Serrate RNA effector molecule homolog;5	Q9BXP5-1;Q9BXP5;Q9BXP5-3;Q9BXP5-2;Q9BXP5-4;Q9BXP5-5	9	9	8	9	8	9	8	100.67	876	8.9132e-149	0.78735	0.99682	13.509	9	1.1799	1.3942	15.2	12	38236000	20845000	17391000	35033000	15495000	19538000
IPI00306960;IPI00643900;IPI00647678;IPI00646656	IPI00306960	10;4;4;3	Asparagine--tRNA ligase;Asparaginyl-tRNA synthetase, cytoplasmic;cDNA FLJ52703, highly similar to Asparaginyl-tRNA synthetase, cytoplasmic (EC6.1.1.22)	ASNS;NARS	Asparaginyl-tRNA synthetase, cytoplasmic	O43776;B4DN60	4	7	8	7	8	7	8	62.942	548	9.751e-115	1.9387	2.3924	15.673	11	0.37365	0.44467	7.731	11	24277000	7126400	17150000	22927000	16549000	6377500
IPI00219029;IPI00922421	IPI00219029;IPI00922421	25;21	Aspartate aminotransferase, cytoplasmic;Glutamate oxaloacetate transaminase 1;Transaminase A;cDNA FLJ51134, highly similar to Aspartate aminotransferase, cytoplasmic (EC 2.6.1.1);Growth-inhibiting protein 18;cDNA FLJ53826, highly similar to Aspartate aminotransferase, cytoplasmic (EC 2.6.1.1)	GOT1;GIG18	Aspartate aminotransferase, cytoplasmic;Aspartate aminotransferase	P17174;B7Z7E9;Q2TU84;B7Z1I2	2	21	21	21	21	21	21	46.247	413	0	0.81093	0.89737	12.186	83	1.0138	1.3914	14.946	80	390700000	208270000	182430000	460140000	220320000	239810000
IPI00018206;IPI00910267;IPI00908623	IPI00018206;IPI00910267	18;14;5	Aspartate aminotransferase, mitochondrial;Fatty acid-binding protein;Glutamate oxaloacetate transaminase 2;Plasma membrane-associated fatty acid-binding protein;Transaminase A;cDNA FLJ78439, highly similar to Homo sapiens glutamic-oxaloacetic transaminase 2;cDNA FLJ40994 fis, clone UTERU2015640, highly similar to Aspartate aminotransferase, mitochondrial (EC 2.6.1.1);cDNA FLJ55692, highly similar…	GOT2	Aspartate aminotransferase, mitochondrial;Aspartate aminotransferase	P00505;A8K482;B3KUZ8;B4DJA6	3	15	14	15	14	15	14	47.517	430	0	0.93829	1.0367	16.176	44	0.96885	1.2902	16.209	59	236410000	115860000	120550000	423610000	206590000	217020000
IPI00301263;IPI00893035;IPI00894050;IPI00893143	IPI00301263;IPI00893035	27;27;4;3	Aspartate carbamoyltransferase;CAD protein;Dihydroorotase;Glutamine-dependent carbamoyl-phosphate synthase;Putative uncharacterized protein CAD	CAD	CAD protein;Putative uncharacterized protein CAD	P27708;D6W552;Q53SY7;Q53SZ4;Q96CK3	4	15	24	15	24	15	24	242.98	2225	1.6906e-245	0.60753	0.71871	21.031	25	1.241	1.5221	11.127	27	74386000	43744000	30642000	94958000	38468000	56490000
IPI00216951;IPI00917920;IPI00917783;IPI00917492;IPI00917399;IPI00917615	IPI00216951	9;4;3;3;3;3	Aspartate--tRNA ligase;Aspartyl-tRNA synthetase, cytoplasmic;Cell proliferation-inducing gene 40 protein;Aspartyl-tRNA synthetase, isoform CRA_a;Aspartyl-tRNA synthetase, isoform CRA_b;Putative uncharacterized protein DARS;Putative uncharacterized protein DKFZp781B11202	DARS;PIG40;hCG_25752;DKFZp781B11202	Aspartyl-tRNA synthetase, cytoplasmic	P14868;D3DP77;D3DP78;Q53R85;Q53T60;Q68CR9	6	9	7	9	7	9	7	57.136	501	9.5211e-79	0.67904	0.71513	16.12	18	1.228	1.6832	19.009	18	45928000	25517000	20411000	47240000	19400000	27840000
IPI00100460	IPI00100460	2	Aspartate--tRNA ligase;Aspartyl-tRNA synthetase, mitochondrial;cDNA FLJ76156, highly similar to Homo sapiens aspartyl-tRNA synthetase 2 (DARS2), mRNA;cDNA FLJ12692 fis, clone NT2RM4002623, weakly similar to ASPARTYL-TRNA SYNTHETASE (EC 6.1.1.12);cDNA FLJ10514 fis, clone NT2RP2000710, weakly similar to ASPARTYL-TRNA SYNTHETASE (EC 6.1.1.12)	DARS2	Aspartyl-tRNA synthetase, mitochondrial	Q6PI48;A8K4A8;Q9H9J7;Q9NVT8	1	0	2	0	2	0	2	73.562	645	8.0486e-05				0	0.71248	0.85179	10.133	4	0	0	0	5275100	2978400	2296700
IPI00015856;IPI00658215;IPI00658188;IPI00029820;IPI00072257;IPI00658014;IPI00657991;IPI00953251;IPI00658049;IPI00657933	IPI00015856;IPI00658215;IPI00658188;IPI00029820;IPI00072257;IPI00658014;IPI00657991;IPI00953251;IPI00658049;IPI00657933	2;2;2;2;1;1;1;1;1;1	Aspartyl aminopeptidase;cDNA FLJ56420, highly similar to Aspartyl aminopeptidase (EC 3.4.11.21);Putative uncharacterized protein DNPEP;DNPEP protein;cDNA FLJ10915 fis, clone OVARC1000288, weakly similar to VACUOLAR AMINOPEPTIDASE I (EC 3.4.11.22);cDNA FLJ58475, highly similar to Aspartyl aminopeptidase (EC 3.4.11.21);Aspartyl aminopeptidase, isoform CRA_g;cDNA FLJ11809 fis, clone HEMBA1006309, hi…	ASPEP;DAP;DNPEP;hCG_15581	cDNA FLJ56420, highly similar to Aspartyl aminopeptidase;52 kDa protein;48 kDa protein;DNPEP protein (Fragment);cDNA FLJ10915 fis, clone OVARC1000288, weakly similar to VACUOLAR AMINOPEPTIDASE I;Uncharacterized protein;Protein;cDNA FLJ58475, highly similar	Q9ULA0;B7Z7F0;Q53SB6;Q9BSS9;C9J1E2;Q9NV55;C9JBE1;B7Z822;Q9HAC6;B9ZVU2;C9JRG3	10	2	2	2	2	2	2	54.493	493	2.8852e-05				1	2.9419	3.937	15.222	4	494940	353200	141740	1877600	375920	1501700
IPI00007943;IPI00917973;IPI00917136;IPI00916971	IPI00007943;IPI00917973;IPI00917136;IPI00916971	2;2;1;1	Associated molecule with the SH3 domain of STAM;Endosome-associated ubiquitin isopeptidase;STAM-binding protein;STAM binding protein;Putative uncharacterized protein STAMBP	AMSH;STAMBP	STAM-binding protein;Uncharacterized protein;Uncharacterized protein;Uncharacterized protein	O95630;B5M0B6;D6W5H7;C9JK83;C9JEK5;C9JZ93	4	2	2	2	2	2	2	48.076	424	0.0010384	0.73489	0.92356	31.896	4	0.95549	1.3097	9.4504	5	953690	462040	491650	1325000	686750	638280
IPI00073096;IPI00232492	IPI00073096;IPI00232492	18;18	Ataxia telangiectasia group D-associated protein;Tripartite motif-containing protein 29;cDNA FLJ52736, highly similar to Tripartite motif-containing protein 29;cDNA FLJ60841, highly similar to Tripartite motif-containing protein 29;cDNA FLJ52831, highly similar to Tripartite motif-containing protein 29;TRIM29 protein;Tripartite motif protein TRIM29 isoform alpha variant	ATDC;TRIM29	Isoform Alpha of Tripartite motif-containing protein 29;Isoform Beta of Tripartite motif-containing protein 29	Q14134-1;Q14134;B7Z5V5;B7Z5V8;B7Z8U9;Q0P6H7;Q53G41;Q14134-2	2	14	17	14	17	14	17	65.834	588	2.0396e-172	2.3228	2.9123	30.623	32	0.34903	0.43451	13.672	39	138430000	37634000	100790000	123360000	87982000	35377000
IPI00024502;IPI00878595;IPI00744359;IPI00477826	IPI00024502;IPI00878595	6;4;2;1	Ataxin-1 ubiquitin-like-interacting protein A1U;Ubiquilin-4;cDNA FLJ54206, highly similar to Ubiquilin-4;Ubiquilin 4, isoform CRA_a;Ataxin-1 ubiquitin-like interacting protein variant	C1orf6;UBIN;UBQLN4;hCG_17180	Ubiquilin-4;46 kDa protein	Q9NRR5;B4DZF6;D3DVA8;Q59F94	4	5	5	2	2	2	2	63.852	601	1.6995e-256	0.65738	0.87812	8.8772	3	0.74946	0.97351	15.344	4	1446700	745210	701450	2478900	1320300	1158600
IPI00001636;IPI00940340;IPI00940152;IPI00385153;IPI00889628;IPI00913912;IPI00889588	IPI00001636;IPI00940340;IPI00940152;IPI00385153;IPI00889628;IPI00913912	4;3;3;2;2;2;1	Ataxin-10;Brain protein E46 homolog;Spinocerebellar ataxia type 10 protein;cDNA FLJ54600, highly similar to Ataxin-10;Putative uncharacterized protein DKFZp434I1726;HUMEEP;Ataxin 10;Putative uncharacterized protein ATXN10	ATXN10;SCA10;DKFZp434I1726;RP1-37M3.7-007;RP1-37M3.7-010	Ataxin-10;54 kDa protein;ataxin-10 isoform 2;HUMEEP;Ataxin 10;Uncharacterized protein	Q9UBB4;B4DG05;Q9NTC6;Q7Z524;B1AHE5;A6NLC4;B1AHE4	7	2	3	2	3	2	3	53.488	475	4.8883e-73	0.80065	0.96989	9.9334	3	1.1285	1.5513	26.828	7	1687000	796350	890660	2920100	1233000	1687100
IPI00456363;IPI00642402;IPI00639962;IPI00456359;IPI00456361;IPI00883782;IPI00456365;IPI00456367;IPI00456369;IPI00479363	IPI00456363;IPI00642402;IPI00639962;IPI00456359;IPI00456361;IPI00883782;IPI00456365;IPI00456367;IPI00456369;IPI00479363	12;12;12;12;12;12;12;12;12;7	Ataxin-2 domain protein;Ataxin-2-like protein;Ataxin-2-related protein;ATXN2L protein;cDNA FLJ77026, highly similar to Homo sapiens ataxin 2-like (ATXN2L), transcript variant E, mRNA;Putative uncharacterized protein ATXN2L	A2D;A2LG;A2LP;A2RP;ATXN2L	Isoform 3 of Ataxin-2-like protein;114 kDa protein;114 kDa protein;Isoform 1 of Ataxin-2-like protein;Isoform 2 of Ataxin-2-like protein;ataxin-2-like protein isoform E;Isoform 4 of Ataxin-2-like protein;Isoform 5 of Ataxin-2-like protein;Isoform 6 of Atax	Q8WWM7-3;Q8WWM7;Q63ZY4;Q8WWM7-1;Q8WWM7-2;A8K1R6;Q8WWM7-4;Q8WWM7-5;Q8WWM7-6;Q8WWM7-7;C9JXV8	10	7	12	7	12	7	12	115.58	1097	3.067e-49	0.68709	0.89316	72.601	10	0.97384	1.1582	21.966	17	20660000	12184000	8476600	26710000	12649000	14062000
IPI00180154;IPI00455363;IPI00719520;IPI00455359;IPI00792334;IPI00795276	IPI00180154;IPI00455363;IPI00719520;IPI00455359;IPI00792334;IPI00795276	4;4;4;4;3;3	Ataxin-2;Spinocerebellar ataxia type 2 protein;Trinucleotide repeat-containing gene 13 protein;ATXN2 protein;Ataxin 2;Putative uncharacterized protein ATXN2;cDNA FLJ37698 fis, clone BRHIP2015679, highly similar to Ataxin-2	ATX2;ATXN2;SCA2;TNRC13	Isoform 1 of Ataxin-2;Isoform 4 of Ataxin-2;ATXN2 protein;Isoform 2 of Ataxin-2;Uncharacterized protein;cDNA FLJ37698 fis, clone BRHIP2015679, highly similar to Ataxin-2	Q99700-1;Q99700;Q99700-4;Q24JQ7;Q2M2R5;Q99700-2;D2CTA3;D2CTA5;D2CTA6;A8MW22;B3KT59	6	2	4	2	4	2	4	140.28	1313	4.9159e-33				2	0.97447	1.1785	18.745	4	2153200	1177600	975670	2059600	1049800	1009800
IPI00216298;IPI00552768	IPI00216298;IPI00552768	3;2	ATL-derived factor;Surface-associated sulphydryl protein;Thioredoxin;Thioredoxin, isoform CRA_b;Thioredoxin delta 3	TRDX;TRX;TRX1;TXN;hCG_28763;RP11-427L11.1-002;TXN delta 3	Thioredoxin;Thioredoxin, isoform CRA_b	P10599;B1ALW1;O60744	2	2	2	2	2	2	2	11.737	105	1.2527e-67	1.2016	1.3267	10.897	5	0.79767	1.0056	9.386	7	287640000	133940000	153700000	331180000	180340000	150840000
IPI00440493;IPI00908963;IPI00549805;IPI00471928;IPI00641249	IPI00440493;IPI00908963	28;25;10;9;8	ATP synthase subunit alpha, mitochondrial;ATP synthase subunit alpha	ATP5A;ATP5A1;ATP5AL2;ATPM	ATP synthase subunit alpha, mitochondrial;ATP synthase subunit alpha	P25705;A8K092;B4DY56	5	24	27	24	27	24	27	59.75	553	0	1.3334	1.4923	25.915	105	0.62188	0.8745	21.077	142	1299100000	532820000	766240000	1310500000	781260000	529210000
IPI00029133;IPI00456747;IPI00880198	IPI00029133;IPI00456747	8;6;1	ATP synthase subunit b, mitochondrial;cDNA FLJ78635, highly similar to Homo sapiens ATP synthase, H+ transporting, mitochondrial F0 complex, subunit b, isoform 1 (ATP5F1), transcript variant 1, mRNA;cDNA, FLJ94101, Homo sapiens ATP synthase, H+ transporting, mitochondrial F0complex, subunit b, isoform 1 (ATP5F1), mRNA;Cell proliferation-inducing protein 47;HCG39985, isoform CRA_a;ATP synthase, H+…	ATP5F1;hCG_39985;RP11-552M11.5-005	ATP synthase subunit b, mitochondrial;ATP synthase, H+ transporting, mitochondrial F0 complex, subunit B1	P24539;A8K4W2;Q08ET0;Q53GB3;Q5QNZ2	3	6	8	6	8	6	8	28.908	256	3.2249e-156	1.2112	1.4636	24.309	11	0.44234	0.58738	13.717	26	15006000	6516900	8488800	26150000	17755000	8394800
IPI00303476;IPI00790847;IPI00793271;IPI00791498;IPI00792534;IPI00792128	IPI00303476	26;8;7;5;4;3	ATP synthase subunit beta, mitochondrial;ATP synthase subunit beta	ATP5B;ATPMB;ATPSB	ATP synthase subunit beta, mitochondrial	P06576;Q0QEN7	6	24	25	24	25	24	25	56.559	529	0	1.2274	1.3328	14.213	126	0.54123	0.76204	13.004	150	2150400000	897640000	1252700000	1993000000	1239600000	753380000
IPI00220487;IPI00456049;IPI00792135;IPI00888359;IPI00887091	IPI00220487;IPI00456049	9;7;3;1;1	ATP synthase subunit d, mitochondrial	ATP5H;My032	Isoform 1 of ATP synthase subunit d, mitochondrial;Isoform 2 of ATP synthase subunit d, mitochondrial	O75947-1;O75947;O75947-2	5	8	6	8	6	8	6	18.491	161	7.7004e-45	1.2041	1.3447	14.179	17	0.38423	0.51722	17.09	9	71758000	31371000	40388000	69517000	50406000	19111000
IPI00024920	IPI00024920	3	ATP synthase subunit delta, mitochondrial;F-ATPase delta subunit	ATP5D	ATP synthase subunit delta, mitochondrial	P30049;D6W5Y3	1	2	3	2	3	2	3	17.49	168	2.0003e-44	1.259	1.6044	10.36	3	0.52643	0.6838	10.503	5	17399000	7138100	10261000	50540000	31302000	19237000
IPI00478410;IPI00395769	IPI00478410;IPI00395769	9;8	ATP synthase subunit gamma, mitochondrial;F-ATPase gamma subunit;ATP synthase gamma chain;cDNA FLJ59861, highly similar to ATP synthase gamma chain, mitochondrial (EC 3.6.3.14)	ATP5C;ATP5C1;ATP5CL1;hCG_25112;RP11-401E9.1-001	Isoform Liver of ATP synthase subunit gamma, mitochondrial;Isoform Heart of ATP synthase subunit gamma, mitochondrial	P36542-1;P36542;Q6I9V2;Q8TAS0;P36542-2;B4DFE6;B4DL14	2	8	9	8	9	8	9	32.996	298	4.6932e-122	1.304	1.5471	13.385	28	0.65811	0.80515	10.523	24	95967000	42057000	53910000	168550000	102850000	65692000
IPI00007611;IPI00878218;IPI00789135;IPI00853134;IPI00893479	IPI00007611;IPI00878218	14;12;5;5;4	ATP synthase subunit O, mitochondrial;Oligomycin sensitivity conferral protein;ATP synthase	ATP5O;ATPO	ATP synthase subunit O, mitochondrial;Mitochondrial ATP synthase, O subunit variant (Fragment)	P48047;Q53HH2	5	11	13	11	13	11	13	23.277	213	0	1.521	1.8151	14.51	48	0.46077	0.61971	26.78	65	508750000	192640000	316110000	579590000	386880000	192720000
IPI00643435;IPI00295992;IPI00646144;IPI00513768;IPI00872864;IPI00455487;IPI00514286	IPI00643435;IPI00295992;IPI00646144;IPI00513768	3;3;3;2;1;1;1	ATPase family AAA domain-containing protein 3A;AAA domain containing 3A protein;ATPase family, AAA domain containing 3A, isoform CRA_b;cDNA FLJ31537 fis, clone NT2RI2000704, highly similar to ATPase family AAA domain-containing protein 3A;ATPase family, AAA domain containing 3A;ATPase family AAA domain-containing protein 3C	ATAD3A;hCG_1771415;RP5-832C2.1-002;ATAD3C	Isoform 1 of ATPase family AAA domain-containing protein 3A;Isoform 2 of ATPase family AAA domain-containing protein 3A;ATPase family AAA domain-containing protein 3A isoform 3;ATPase family AAA domain-containing protein 3C	Q9NVI7-1;Q9NVI7;Q9NVI7-2;D2K8Q1;B3KPB3;Q5SV24;Q5T2N8	7	2	2	2	2	2	1	71.368	634	5.8761e-28	0.7582	0.95258	15.56	3				2	2063200	984820	1078400	506170	226760	279400
IPI00290314;IPI00102997;IPI00645459;IPI00642533;IPI00902976	IPI00290314;IPI00102997;IPI00645459;IPI00642533;IPI00902976	2;2;2;2;1	ATPase WRNIP1;Werner helicase-interacting protein 1;cDNA FLJ37504 fis, clone BRAWH2017103, highly similar to ATPase WRNIP1	WHIP;WRNIP1	Isoform 1 of ATPase WRNIP1;Isoform 2 of ATPase WRNIP1;Isoform 3 of ATPase WRNIP1;Isoform 4 of ATPase WRNIP1;cDNA FLJ37504 fis, clone BRAWH2017103, highly similar to ATPase WRNIP1	Q96S55-1;Q96S55;Q96S55-2;Q96S55-3;Q96S55-4;B3KT25	5	2	0	2	0	2	0	72.132	665	0.011502	0.64693	0.88708	8.0069	3				0	4732200	3026800	1705400	0	0	0
IPI00873899;IPI00013495;IPI00792186;IPI00642673	IPI00873899;IPI00013495	3;3;1;1	ATP-binding cassette 50;ATP-binding cassette sub-family F member 1;TNF-alpha-stimulated ABC protein;ATP-binding cassette sub-family F (GCN20) member 1;ATP-binding cassette, sub-family F (GCN20), member 1;ATP-binding cassette, sub-family F, member 1 variant;ABC50 protein;ATP-binding cassette, sub-family F (GCN20), member 1, isoform CRA_a	ABC50;ABCF1;DADB-129D20.7-001;DAMA-178G23.9-001;DAMC-83F13.6-001;DASS-182C6.1-001;DADB-129D20.7-002;DAMA-178G23.9-002;DAMC-83F13.6-002;DASS-182C6.1-002;hCG_26012	Isoform 1 of ATP-binding cassette sub-family F member 1;Isoform 2 of ATP-binding cassette sub-family F member 1	Q8NE71-1;Q8NE71;A2BF75;Q59F96;Q8NE71-2;Q2L6I2	4	3	3	3	3	3	3	95.925	845	7.7612e-14	1.0578	1.4384	15.923	5	0.68969	0.76475	12.897	6	5031600	2261100	2770500	5799600	3441900	2357700
IPI00465160;IPI00784776;IPI00925546;IPI00796877;IPI00791867;IPI00794398	IPI00465160;IPI00784776;IPI00925546;IPI00796877	6;6;5;5;1;1	ATP-binding cassette sub-family F member 3;cDNA FLJ57179, highly similar to Homo sapiens ATP-binding cassette, sub-family F (GCN20), member 3 (ABCF3), mRNA	ABCF3	Isoform 1 of ATP-binding cassette sub-family F member 3;Isoform 2 of ATP-binding cassette sub-family F member 3;74 kDa protein;53 kDa protein	Q9NUQ8-1;Q9NUQ8;B4DRU9;Q9NUQ8-2	6	6	3	6	3	6	3	79.744	709	4.1173e-11	0.60821	0.79399	14.843	5	1.1051	1.3756	15.431	3	5193600	3262800	1930800	2359600	992010	1367600
IPI00302281;IPI00925037;IPI00925339;IPI00926269;IPI00925990	IPI00302281;IPI00925037;IPI00925339;IPI00926269;IPI00925990	2;2;2;2;1	ATP-dependent 61 kDa nucleolar RNA helicase;DEAD box protein 21;DEAD box protein 56;Probable ATP-dependent RNA helicase DDX56;DEAD (Asp-Glu-Ala-Asp) box polypeptide 56 variant;Putative uncharacterized protein DDX56	DDX21;DDX56;NOH61	Probable ATP-dependent RNA helicase DDX56;Uncharacterized protein;Protein;42 kDa protein;20 kDa protein	Q9NY93;Q53HB9;C9JV95	5	1	2	1	2	1	2	61.589	547	7.905e-40				0				1	0	0	0	743730	286810	456930
IPI00551024	IPI00551024	3	ATP-dependent dihydroxyacetone kinase;Bifunctional ATP-dependent dihydroxyacetone kinase/FAD-AMP lyase (cyclizing);FAD-AMP lyase (cyclic FMN forming);FAD-AMP lyase (cyclizing);FMN cyclase;Glycerone kinase;DAK protein;Dha kinase/FMN cyclase splice variant;Putative uncharacterized protein DKFZp586B1621	DAK;DKFZp586B1621	Bifunctional ATP-dependent dihydroxyacetone kinase/FAD-AMP lyase (cyclizing)	Q3LXA3;A0AUP5;Q2L9C1;Q9UFX5	1	2	1	2	1	2	1	58.946	575	0.00025605	1.2358	1.4289	30.129	3				0	3268700	1455700	1813000	0	0	0
IPI00178431;IPI00872438;IPI00792775	IPI00178431;IPI00872438	13;13;3	ATP-dependent DNA helicase Q1;DNA helicase, RecQ-like type 1;DNA-dependent ATPase Q1;RecQ protein-like 1	RECQ1;RECQL;RECQL1	ATP-dependent DNA helicase Q1;73 kDa protein	P46063	3	10	11	10	11	10	11	73.457	649	5.8309e-274	1.2438	1.5452	15.104	27	0.64113	0.77424	11.726	22	74794000	31217000	43577000	64740000	37027000	27713000
IPI00012442;IPI00442863	IPI00012442;IPI00442863	17;9	ATP-dependent DNA helicase VIII;GAP SH3 domain-binding protein 1;Ras GTPase-activating protein-binding protein 1;cDNA FLJ51772, highly similar to Ras-GTPase-activating protein-binding protein 1 (EC 3.6.1.-);GTPase activating protein (SH3 domain) binding protein 1;Ras-GTPase-activating protein SH3-domain-binding protein variant;cDNA FLJ50206, highly similar to Ras-GTPase-activating protein-binding…	G3BP;G3BP1;DKFZp313K0921;DKFZp686L1159;hCG_39146	Ras GTPase-activating protein-binding protein 1;CDNA FLJ26493 fis, clone KDN06317, highly similar to Ras-GTPase-activating protein binding protein 1	Q13283;B7Z8K4;Q32P45;Q53HH4;Q5HYE9;Q5U0Q1;Q6FI03;Q6ZP53	2	14	15	14	15	14	15	52.164	466	1.0356e-302	0.6637	0.82653	10.034	59	1.0716	1.2879	9.7963	59	475570000	273450000	202120000	480960000	223470000	257490000
IPI00455210;IPI00000846;IPI00465222;IPI00937706;IPI00373870;IPI00411592;IPI00152535;IPI00646871;IPI00444866;IPI00445286;IPI00910580;IPI00879599;IPI00879443	IPI00455210;IPI00000846;IPI00465222;IPI00937706;IPI00373870;IPI00411592;IPI00152535	8;8;4;4;4;4;4;3;2;2;1;1;1	ATP-dependent helicase CHD4;Chromodomain-helicase-DNA-binding protein 4;Mi-2 autoantigen 218 kDa protein;Mi2-beta;cDNA FLJ16830 fis, clone UTERU3022536, highly similar to Chromodomain helicase-DNA-binding protein 4 (EC 3.6.1.-);CHD4 protein;ATP-dependent helicase CHD3;Chromodomain-helicase-DNA-binding protein 3;Mi-2 autoantigen 240 kDa protein;Mi2-alpha;Zinc finger helicase;cDNA FLJ43940 fis, clo…	CHD4;CHD3;hCG_42030;CHD5;KIAA0444;DKFZp434P202;DKFZp434K213	Isoform 2 of Chromodomain-helicase-DNA-binding protein 4;Isoform 1 of Chromodomain-helicase-DNA-binding protein 4;chromodomain-helicase-DNA-binding protein 3 isoform 3;231 kDa protein;Isoform 1 of Chromodomain-helicase-DNA-binding protein 3;Isoform 2 of Ch	Q14839-2;Q14839;Q14839-1;B3KY63;Q05CG6;Q12873-1;Q12873;B3KWV4;B4DLC6;Q2TAZ1;Q12873-2;D3DTQ9;Q8TDI0;Q659D0;Q659F1	13	7	4	7	4	7	4	220.85	1940	5.198e-39	0.80587	0.8822	19.567	10	0.954	1.3052	19.108	6	18470000	9572800	8897400	12506000	5590500	6915300
IPI00477686	IPI00477686	10	ATP-dependent helicase GTF2F2;General transcription factor IIF 30 kDa subunit;General transcription factor IIF subunit 2;Transcription initiation factor IIF subunit beta;Transcription initiation factor RAP30	GTF2F2;RAP30	General transcription factor IIF subunit 2	P13984	1	8	9	8	9	8	9	28.38	249	8.066e-116	0.69521	0.86171	14.141	31	1.0467	1.3499	12.244	38	165520000	92627000	72894000	202720000	95209000	107510000
IPI00249304;IPI00736631;IPI00249305	IPI00249304;IPI00736631;IPI00249305	4;4;4	ATP-dependent helicase PRIC285;Peroxisomal proliferator-activated receptor A-interacting complex 285 kDa protein;PPAR-alpha-interacting complex protein 285;PPAR-gamma DNA-binding domain-interacting protein 1;PPARgamma-DNA-binding domain-interacting protein1 beta;Novel protein;PRIC285 protein;Peroxisomal proliferator-activated receptor A interacting complex 285	KIAA1769;PRIC285;PDIP1beta;RP4-697K14.11;RP4-697K14.11-001	Isoform 1 of Peroxisomal proliferator-activated receptor A-interacting complex 285 kDa protein;Peroxisomal proliferator-activated receptor A interacting complex 285;Isoform 2 of Peroxisomal proliferator-activated receptor A-interacting complex 285 kDa prot	Q9BYK8-1;Q9BYK8;Q3C1U4;Q4VXQ0;Q9BYK8-4;A7E2C9;Q9BYK8-2	3	4	1	4	1	4	1	294.69	2649	8.6496e-11				0				0	7386000	7386000	0	0	0	0
IPI00034049;IPI00399170;IPI00445531	IPI00034049;IPI00399170	38;37;1	ATP-dependent helicase RENT1;Nonsense mRNA reducing factor 1;Regulator of nonsense transcripts 1;Up-frameshift suppressor 1 homolog;cDNA FLJ46894 fis, clone UTERU3019708, highly similar to Regulator of nonsense transcripts 1;PNORF1	KIAA0221;RENT1;UPF1;pNORF1	Isoform 1 of Regulator of nonsense transcripts 1;Isoform 2 of Regulator of nonsense transcripts 1	Q92900-1;Q92900;Q92900-2;B3KY55;O60385	3	29	36	29	36	29	36	124.34	1129	0	0.76843	0.96902	13.174	42	1.1401	1.2882	12.104	66	157230000	84325000	72906000	264420000	115600000	148820000
IPI00647217;IPI00964997	IPI00647217	17;1	ATP-dependent helicase SKIV2L2;Superkiller viralicidic activity 2-like 2;cDNA FLJ76877, highly similar to Homo sapiens superkiller viralicidic activity 2-like 2 (SKIV2L2), mRNA;cDNA FLJ55446, highly similar to Superkiller viralicidic activity 2-like 2 (EC 3.6.1.-)	KIAA0052;SKIV2L2	Superkiller viralicidic activity 2-like 2	P42285;A8K6I4;B4E3M6	2	14	12	14	12	14	12	117.8	1042	7.3893e-72	0.84796	1.0904	18.612	20	1.0317	1.1981	13.088	15	58600000	30407000	28193000	23668000	10499000	13169000
IPI00216046;IPI00646130;IPI00647510	IPI00216046;IPI00646130;IPI00647510	3;3;3	ATP-dependent helicase SMARCA1;Nucleosome-remodeling factor subunit SNF2L;Probable global transcription activator SNF2L1;SWI/SNF-related matrix-associated actin-dependent regulator of chromatin subfamily A member 1;SMARCA1 protein;SWI/SNF related, matrix associated, actin dependent regulator of chromatin, subfamily a, member 1, isoform CRA_d;SWI/SNF related, matrix associated, actin dependent reg…	SMARCA1;SNF2L;SNF2L1;hCG_1980650;RP3-353H6.2-001	SWI/SNF related, matrix associated, actin dependent regulator of chromatin, subfamily a, member 1, isoform CRA_d;Isoform 2 of Probable global transcription activator SNF2L1;SWI/SNF related, matrix associated, actin dependent regulator of chromatin, subfami	P28370-1;P28370;B7ZLQ5;P28370-2;D7EZH4;B1AJV0;B1ALF5;Q86UA8	3	2	2	0	1	0	1	124.33	1070	0.025771				0				1	0	0	0	987960	444790	543180
IPI00514648;IPI00386718	IPI00514648;IPI00386718	2;2	ATP-dependent helicase SMARCA2;BRG1-associated factor 190B;Probable global transcription activator SNF2L2;Protein brahma homolog;SNF2-alpha;SWI/SNF-related matrix-associated actin-dependent regulator of chromatin subfamily A member 2;cDNA FLJ61591, highly similar to Probable global transcription activator SNF2L2 (EC 3.6.1.-);cDNA FLJ53181, highly similar to Probable global transcription activator…	BAF190B;BRM;SMARCA2;SNF2A;SNF2L2;hCG_27926	Isoform Long of Probable global transcription activator SNF2L2;Isoform Short of Probable global transcription activator SNF2L2	P51531-1;P51531;B4DK35;B4DSC8;D3DRH4;P51531-2;D3DRH5	2	2	0	1	0	1	0	181.28	1590	3.9653e-13				1				0	1550400	995040	555390	0	0	0
IPI00552073;IPI00789517;IPI00644906;IPI00297178;IPI00292510;IPI00894081;IPI00894447	IPI00552073;IPI00789517;IPI00644906;IPI00297178;IPI00292510	5;5;5;4;4;2;2	ATP-dependent RNA helicase #3;DEAH-box protein 16;Putative pre-mRNA-splicing factor ATP-dependent RNA helicase DHX16;cDNA, FLJ92560, highly similar to Homo sapiens DEAH (Asp-Glu-Ala-His) box polypeptide 16 (DHX16), mRNA;DBP2 protein;DEAD/H (Asp-Glu-Ala-Asp/His) box polypeptide 16;DEAH (Asp-Glu-Ala-His) box polypeptide 16;DEAH (Asp-Glu-Ala-His) box polypeptide 16, isoform CRA_e;cDNA FLJ53577, high…	DBP2;DDX16;DHX16;KIAA0577;DADB-129D20.3-001;DAMA-178G23.3-001;DAMC-83F13.2-001;DASS-182C6.7-001;hCG_26008;XXbac-BCX48F10.8-001;XXbac-BPG27H4.6-001;DAAP-285E11.5-003;DADB-129D20.3-003;DAMA-178G23.3-003;DAMC-83F13.2-003;DAQB-47P19.12-003;DASS-182C6.7-003;XXbac-BCX48F10.8-003;XXbac-BPG27H4.6-003;DADB-129D20.3-002;DAMA-178G23.3-002;DAMC-83F13.2-002;DASS-182C6.7-002;XXbac-BCX48F10.8-002;XXbac-BPG27H4.…	Putative pre-mRNA-splicing factor ATP-dependent RNA helicase DHX16;putative pre-mRNA-splicing factor ATP-dependent RNA helicase DHX16 isoform 2;DEAH (Asp-Glu-Ala-His) box polypeptide 16, isoform CRA_a;119 kDa protein;DEAH (Asp-Glu-Ala-His) box polypeptide	O60231;Q5SQH4;A2AB15;B4DZ28;Q5SQH5;Q5JP46;Q9P186	7	3	5	3	5	3	5	119.26	1041	1.2025e-11	0.65289	0.81823	3.0333	4	1.3019	1.4679	16.216	6	4104000	2215700	1888300	6886300	2927100	3959100
IPI00396435	IPI00396435	21	ATP-dependent RNA helicase #46;DEAH box protein 15;Putative pre-mRNA-splicing factor ATP-dependent RNA helicase DHX15;cDNA FLJ55635, highly similar to pre-mRNA-splicing factorATP-dependent RNA helicase DHX15 (EC 3.6.1.-)	DBP1;DDX15;DHX15	Putative pre-mRNA-splicing factor ATP-dependent RNA helicase DHX15	O43143;B4E0S6	1	16	20	16	20	16	20	90.932	795	1.8635e-196	0.76488	0.94177	9.5384	37	1.1536	1.3311	13.629	41	121530000	63885000	57644000	112310000	49816000	62494000
IPI00844578;IPI00921264	IPI00844578	45;1	ATP-dependent RNA helicase A;DEAH box protein 9;Nuclear DNA helicase II;cDNA FLJ39263 fis, clone OCBBF2009571, highly similar to ATP-dependent RNA helicase A (EC 3.6.1.-);DHX9 protein;Leukophysin (ATP-dependent RNA helicase A)	DDX9;DHX9;LKP;NDH2	ATP-dependent RNA helicase A	Q08211;B3KU66;Q05CI5;Q12803;Q32Q22;Q58F26;Q6PJK6	2	34	44	34	44	34	44	140.96	1270	0	0.76433	0.94588	20.874	91	0.99106	1.1719	13.823	100	392000000	211210000	180780000	507150000	242980000	264180000
IPI00293655	IPI00293655	33	ATP-dependent RNA helicase DDX1;DEAD box protein 1;DEAD box protein retinoblastoma;cDNA, FLJ94573, Homo sapiens DEAD (Asp-Glu-Ala-Asp) box polypeptide 1 (DDX1), mRNA;DEAD (Asp-Glu-Ala-Asp) box polypeptide 1, isoform CRA_d;DEAD box polypeptide 1;cDNA FLJ57326, highly similar to ATP-dependent RNA helicase DDX1 (EC 3.6.1.-);cDNA FLJ51017, highly similar to ATP-dependent RNA helicase DDX1 (EC 3.6.1.-…	DDX1;hCG_15914	ATP-dependent RNA helicase DDX1	Q92499;A3RJH1;B4DME8;B4DP70;B4DPN6	1	27	28	27	28	27	28	82.431	740	0	1.4282	1.7522	30.74	80	0.61985	0.7288	15.384	76	562180000	224110000	338060000	401210000	231200000	170010000
IPI00301323;IPI00555700;IPI00657846	IPI00301323;IPI00555700	9;5;3	ATP-dependent RNA helicase DDX18;DEAD box protein 18;Myc-regulated DEAD box protein;Putative uncharacterized protein DDX18;cDNA FLJ33908 fis, clone CTONG2008518, highly similar to DEAD/H (Asp-Glu-Ala-Asp/His) box polypeptide 18;Putative uncharacterized protein	DDX18	ATP-dependent RNA helicase DDX18;Putative uncharacterized protein (Fragment)	Q9NVP1;Q4ZG72;Q53TI6;Q8N254;Q59FR7	3	5	9	5	9	5	9	75.406	670	8.6916e-63	1.2785	1.603	8.6893	17	0.59137	0.69495	12.575	24	76501000	32413000	44088000	86895000	52348000	34547000
IPI00008943;IPI00939593;IPI00019918;IPI00027599;IPI00155054;IPI00556368;IPI00556256	IPI00008943;IPI00939593;IPI00019918;IPI00027599;IPI00155054;IPI00556368;IPI00556256	5;5;4;4;3;3;3	ATP-dependent RNA helicase DDX19B;DEAD box protein 19B;DEAD box RNA helicase DEAD5;DDX19B protein;DEAD (Asp-Glu-Ala-As) box polypeptide 19 variant;RNA helicase;ATP-dependent RNA helicase DDX19A;DDX19-like protein;DEAD box protein 19A;cDNA FLJ52463, highly similar to ATP-dependent RNA helicase DDX19A (EC 3.6.1.-);Putative uncharacterized protein DKFZp762C1313;cDNA FLJ52357, highly similar to ATP-d…	DBP5;DDX19;DDX19B;DDX19L;DDX19A;DKFZp762C1313;DKFZp686C21137;hCG_1998531;TDBP	Isoform 1 of ATP-dependent RNA helicase DDX19B;Isoform 2 of ATP-dependent RNA helicase DDX19B;ATP-dependent RNA helicase DDX19A;cDNA FLJ52357, highly similar to ATP-dependent RNA helicase DDX19B;cDNA FLJ50635, highly similar to ATP-dependent RNA helicase D	Q9UMR2-1;Q9UMR2;Q2NL95;Q53G16;Q7Z4W5;Q9HBZ9;Q9UMR2-2;Q9NUU7;B4DRZ7;Q69YM2;B4DXS6;B4DS24;Q68DY7;B4DL69;Q96KE7;Q59FQ9	7	2	5	2	5	2	5	53.926	479	1.6525e-103	0.90086	1.0411	14.406	7	1.0345	1.2666	25.565	9	18881000	9504000	9376900	29092000	12640000	16452000
IPI00006987;IPI00923556;IPI00911118;IPI00910382	IPI00006987;IPI00923556;IPI00911118;IPI00910382	2;1;1;1	ATP-dependent RNA helicase DDX24;DEAD box protein 24;cDNA FLJ50574, highly similar to ATP-dependent RNA helicase DDX24 (EC 3.6.1.-);DEAD (Asp-Glu-Ala-Asp) box polypeptide 24 variant;DDX24 protein;cDNA FLJ54363, highly similar to ATP-dependent RNA helicase DDX24 (EC 3.6.1.-);cDNA FLJ52397, highly similar to ATP-dependent RNA helicase DDX24 (EC 3.6.1.-);ATP-dependent RNA helicase;cDNA FLJ50498, hig…	DDX24	ATP-dependent RNA helicase DDX24;DDX24 protein;cDNA FLJ54363, highly similar to ATP-dependent RNA helicase DDX24;cDNA FLJ50498, highly similar to ATP-dependent RNA helicase DDX24	Q9GZR7;B4DM03;Q59FS7;Q4V9L5;B4DKV2;B4E300;Q7Z4W0;Q7Z4X3;B4DGI6	4	2	1	2	1	2	1	96.331	859	1.3114e-38				2				0	2754800	1251300	1503600	0	0	0
IPI00215637;IPI00293616;IPI00910433;IPI00908506;IPI00646152;IPI00909544;IPI00964112;IPI00647597;IPI00909282	IPI00215637;IPI00293616;IPI00910433;IPI00908506	26;19;15;13;2;1;1;1;1	ATP-dependent RNA helicase DDX3X;DEAD box protein 3, X-chromosomal;DEAD box, X isoform;Helicase-like protein 2;cDNA FLJ76819, highly similar to Homo sapiens DEAD (Asp-Glu-Ala-Asp) box polypeptide 3, X-linked (DDX3X), transcript variant 2, mRNA;DEAD (Asp-Glu-Ala-Asp) box polypeptide 3, X-linked;HCG19318, isoform CRA_a;cDNA FLJ60399, highly similar to ATP-dependent RNA helicase DDX3X (EC 3.6.1.-);D…	DBX;DDX3;DDX3X;hCG_19318;RP1-169I5.3-001;DBY;DDX3Y	ATP-dependent RNA helicase DDX3X;ATP-dependent RNA helicase DDX3Y;cDNA FLJ60675, highly similar to ATP-dependent RNA helicase DDX3X;cDNA FLJ53122, highly similar to ATP-dependent RNA helicase DDX3Y	O00571;A8K538;B4E3E8;B5BTY4;Q59GX6;Q5S4N1;O15523;B4DK29;B4DXX7;B4E010;B4DLU5;B4E132	9	22	23	22	23	21	22	73.243	662	0	0.91984	1.1532	41.775	57	1.0037	1.1474	21.019	49	361170000	181050000	180120000	260390000	126550000	133840000
IPI00409671;IPI00829889	IPI00409671;IPI00829889	12;10	ATP-dependent RNA helicase DDX42;DEAD box protein 42;RNA helicase-like protein;RNA helicase-related protein;SF3b DEAD box protein;Splicing factor 3B-associated 125 kDa protein;cDNA FLJ11102 fis, clone PLACE1005646, highly similar to Homo sapiens DEAD (Asp-Glu-Ala-Asp) box polypeptide 42 (DDX42), transcript variant 2, mRNA;cDNA FLJ38453 fis, clone FEBRA2019663, highly similar to Homo sapiens DEAD …	DDX42	Isoform 1 of ATP-dependent RNA helicase DDX42;Isoform 2 of ATP-dependent RNA helicase DDX42	Q86XP3-1;Q86XP3;B3KMI4;B3KTL4;B3KV84;B3KX23;Q86XP3-2	2	5	12	5	12	5	12	102.97	938	4.142e-101	0.68044	0.86202	5.3205	9	1.2138	1.3246	15.43	17	29638000	17708000	11930000	49305000	20315000	28991000
IPI00009328	IPI00009328	9	ATP-dependent RNA helicase DDX48;ATP-dependent RNA helicase eIF4A-3;DEAD box protein 48;Eukaryotic initiation factor 4A-III;Eukaryotic initiation factor 4A-like NUK-34;Eukaryotic translation initiation factor 4A isoform 3;Nuclear matrix protein 265	DDX48;EIF4A3;KIAA0111	Eukaryotic initiation factor 4A-III	P38919	1	4	8	2	6	2	6	46.871	411	7.9803e-80	0.56914	0.7033	11.037	3	1.1688	1.6095	55.853	9	1062700	756090	306610	17020000	7642400	9377500
IPI00031554	IPI00031554	3	ATP-dependent RNA helicase DDX50;DEAD box protein 50;Gu-beta;Nucleolar protein Gu2;cDNA FLJ56545, highly similar to ATP-dependent RNA helicase DDX50 (EC 3.6.1.-);cDNA FLJ61430, highly similar to ATP-dependent RNA helicase DDX50 (EC 3.6.1.-);Nucleolar protein GU2 variant;Putative uncharacterized protein DKFZp761E0323	DDX50;DKFZp761E0323	ATP-dependent RNA helicase DDX50	Q9BQ39;B4DED6;B4DW97;Q53FI9;Q9NTA9	1	2	2	2	2	2	2	82.564	737	1.1305e-13	0.91775	1.1359	6.6754	5				1	11143000	5381100	5761900	2448900	1271300	1177600
IPI00217413	IPI00217413	10	ATP-dependent RNA helicase DHX29;DEAH box protein 29;Nucleic acid helicase DDXx	DDX29;DHX29	ATP-dependent RNA helicase DHX29	Q7Z478	1	2	9	2	9	2	8	155.23	1369	1.794e-49				2	0.72786	0.86429	17.639	10	1761600	719210	1042400	9986300	5656200	4330100
IPI00294211;IPI00909589	IPI00294211;IPI00909589	4;2	ATP-dependent RNA helicase DHX38;DEAH box protein 38;Pre-mRNA-splicing factor ATP-dependent RNA helicase PRP16;cDNA FLJ76871, highly similar to Homo sapiens DEAH (Asp-Glu-Ala-His) box polypeptide 38 (DHX38), mRNA;cDNA FLJ55900, highly similar to Pre-mRNA-splicing factor ATP-dependent RNA helicase PRP16 (EC 3.6.1.-);cDNA FLJ50987, highly similar to Pre-mRNA-splicing factor ATP-dependent RNA helica…	DDX38;DHX38;KIAA0224;PRP16;hCG_33013	Pre-mRNA-splicing factor ATP-dependent RNA helicase PRP16;cDNA FLJ51112, highly similar to Pre-mRNA-splicing factor ATP-dependent RNA helicase PRP16	Q92620;A8K6G9;B4DET0;B4DM30;D3DWS7;B4DN69;B4DVG8	2	1	4	1	4	1	4	140.5	1227	1.6254e-72				0	0.92686	1.1274	12.737	7	0	0	0	7264600	3197100	4067500
IPI00031508	IPI00031508	7	ATP-dependent RNA helicase DHX8;DEAH box protein 8;RNA helicase HRH1;cDNA FLJ76879, highly similar to Homo sapiens DEAH (Asp-Glu-Ala-His) box polypeptide 8 (DHX8), mRNA;cDNA FLJ55457, highly similar to ATP-dependent RNA helicase DHX8 (EC 3.6.1.-);cDNA FLJ56523, highly similar to ATP-dependent RNA helicase DHX8 (EC 3.6.1.-);DHX8 protein;DEAH (Asp-Glu-Ala-His) box polypeptide 8	DDX8;DHX8	ATP-dependent RNA helicase DHX8	Q14562;A8K6J9;B4DFD7;B7Z8F4;Q05CV4;Q86X36;Q86YB2	1	3	6	3	6	3	6	139.31	1220	9.0111e-87	0.87584	1.0596	138.96	6	0.88089	1.0918	11.673	7	9917000	4912200	5004800	12676000	6179000	6497200
IPI00025491;IPI00796657;IPI00793328;IPI00790077;IPI00910691;IPI00792676;IPI00790597;IPI00927069;IPI00955929;IPI00927480;IPI00815667;IPI00794324;IPI00791914	IPI00025491	23;7;5;5;3;3;3;2;1;1;1;1;1	ATP-dependent RNA helicase eIF4A-1;Eukaryotic initiation factor 4A-I;cDNA FLJ78614, highly similar to Homo sapiens eukaryotic translation initiation factor 4A, isoform 1 (EIF4A1), mRNA;cDNA FLJ78244, highly similar to Homo sapiens eukaryotic translation initiation factor 4A, isoform 1 (EIF4A1), mRNA;cDNA FLJ58012, moderately similar to Eukaryotic initiation factor 4A-I (EC 3.6.1.-);cDNA FLJ58596,…	DDX2A;EIF4A;EIF4A1;hCG_43753	Eukaryotic initiation factor 4A-I	P60842;A8K088;A8K7F6;B4DKP9;B4DNH2;B4E047;D3DTP9;Q59F68	13	20	22	20	22	10	13	46.153	406	0	0.66305	0.75679	10.636	66	1.3726	1.9851	16.228	77	415500000	240900000	174600000	357270000	146130000	211140000
IPI00409717;IPI00328328;IPI00924536;IPI00030296;IPI00788730;IPI00794607;IPI00793220	IPI00409717;IPI00328328;IPI00924536;IPI00030296;IPI00788730	12;12;11;9;6;5;4	ATP-dependent RNA helicase eIF4A-2;Eukaryotic initiation factor 4A-II;Eukaryotic translation initiation factor 4A, isoform 2, isoform CRA_a;Eukaryotic translation initiation factor 4A isoform 2-like protein;EIF4A2 protein;BM-010;Eukaryotic translation initiation factor 4A, isoform 2, isoform CRA_b	DDX2B;EIF4A2;EIF4F;hCG_1784041	Isoform 2 of Eukaryotic initiation factor 4A-II;Isoform 1 of Eukaryotic initiation factor 4A-II;41 kDa protein;Eukaryotic translation initiation factor 4A, isoform 2, isoform CRA_b;25 kDa protein	Q14240-2;Q14240;Q14240-1;D3DNU9;Q86WD0;Q96B07;Q9NZE6	7	12	10	2	1	2	1	46.489	408	0	0.74892	0.89074	14.103	7	1.0192	1.5463	16.449	7	31701000	17508000	14192000	36861000	17663000	19199000
IPI00030320	IPI00030320	12	ATP-dependent RNA helicase p54;DEAD box protein 6;Oncogene RCK;Probable ATP-dependent RNA helicase DDX6;cDNA, FLJ93750, Homo sapiens DEAD (Asp-Glu-Ala-Asp) box polypeptide 6 (DDX6), mRNA;DDX6 protein	DDX6;HLR2;RCK	Probable ATP-dependent RNA helicase DDX6	P26196;B2R858;Q8IV96	1	10	9	10	9	10	9	54.416	483	3.1294e-249	1.4611	1.6735	18.918	21	0.5614	0.75809	52.196	31	55521000	19137000	36383000	89151000	55471000	33680000
IPI00464979;IPI00217232;IPI00514217	IPI00464979;IPI00217232;IPI00514217	2;2;1	ATP-specific succinyl-CoA synthetase subunit beta;Renal carcinoma antigen NY-REN-39;Succinyl-CoA ligase [ADP-forming] subunit beta, mitochondrial;Succinyl-CoA synthetase beta-A chain;Putative uncharacterized protein DKFZp686D0880;cDNA FLJ53646, highly similar to Succinyl-CoA ligase (ADP-forming) beta-chain, mitochondrial (EC 6.2.1.5);cDNA FLJ54097, highly similar to Succinyl-CoA ligase (ADP-formi…	SUCLA2;DKFZp686D0880;hCG_30751;DKFZp564P2062;RP11-528D24.2-010	Isoform 1 of Succinyl-CoA ligase [ADP-forming] subunit beta, mitochondrial;Isoform 2 of Succinyl-CoA ligase [ADP-forming] subunit beta, mitochondrial;Succinate-CoA ligase, ADP-forming, beta subunit	Q9P2R7-1;Q9P2R7;Q6N0B1;Q9P2R7-2;B4DRV2;B4DY87;B7Z9S6;B7ZAF6;Q7Z503;Q9Y4T0;Q5T9Q5	3	0	2	0	2	0	2	50.317	463	0.02101				0				2	0	0	0	1321500	717020	604440
IPI00154915;IPI00301595;IPI00179063;IPI00163607;IPI00301597;IPI00045423;IPI00163608;IPI00165621;IPI00294934;IPI00301605	IPI00154915;IPI00301595;IPI00179063;IPI00163607;IPI00301597;IPI00045423;IPI00163608;IPI00165621;IPI00294934;IPI00301605	2;2;2;2;2;2;2;1;1;1	Atypical PKC isotype-specific-interacting protein;CTCL tumor antigen se2-5;PAR3-alpha;Partitioning defective 3 homolog;PARD3 protein;Par-3 partitioning defective 3 homolog (C. elegans);SE2-5LT1 protein;SE2-5T2 protein;SE2-5L16 protein	PAR3;PAR3A;PARD3;RP11-406D17.1-010;RP11-406D17.1-007;RP11-406D17.1-009	Isoform 1 of Partitioning defective 3 homolog;Isoform 2 of Partitioning defective 3 homolog;Isoform 4 of Partitioning defective 3 homolog;Isoform 6 of Partitioning defective 3 homolog;Par-3 partitioning defective 3 homolog;Isoform 7 of Partitioning defecti	Q8TEW0-1;Q8TEW0;Q8TEW0-2;Q6IQ47;Q8TEW0-4;Q8TEW0-6;Q8TEW0-3;Q5VWV2;Q8IX28;Q8TEW0-7;Q8TEW0-5;Q8TEW0-8;B1AP52;Q8IX26;Q8IX27;Q8TEW0-10;Q5VWU8;Q8TEW0-9	10	2	2	2	2	2	2	151.42	1356	0.012211				2	0.61846	0.76553	44.216	3	1043400	419010	624350	1213900	743770	470110
IPI00016639;IPI00793948	IPI00016639	3;1	Atypical protein kinase C-lambda/iota;nPKC-iota;Protein kinase C iota type;cDNA, FLJ96384, highly similar to Homo sapiens protein kinase C, iota (PRKCI), mRNA;Protein kinase C, iota, isoform CRA_a	DXS1179E;PRKCI;hCG_18239	Protein kinase C iota type	P41743;B2RCZ4;B5BUK7;D3DNQ4	2	1	3	1	3	1	3	68.262	596	1.1126e-39				0	1.3201	1.5254	5.7259	4	0	0	0	9799400	3875600	5923700
IPI00002406;IPI00554618	IPI00002406;IPI00554618	6;6	Auberger B antigen;Basal cell adhesion molecule;B-CAM cell surface glycoprotein;F8/G253 antigen;Lutheran antigen;Lutheran blood group glycoprotein;Lutheran glycoprotein;Lutheran blood group	BCAM;LU;MSK19	Basal cell adhesion molecule;basal cell adhesion molecule isoform 2 precursor	P50895;A9LST5;A9YWT4;A9YWT7;D0AB07	2	5	6	5	6	5	6	67.404	628	3.3272e-58	0.09749	0.12728	16.474	4	6.0456	7.0893	51.586	13	37847000	36328000	1518800	35431000	3357100	32074000
IPI00011274;IPI00845282;IPI00045498	IPI00011274;IPI00845282;IPI00045498	11;11;11	AU-rich element RNA-binding factor;Heterogeneous nuclear ribonucleoprotein D-like;JKT41-binding protein;Protein laAUF1;cDNA FLJ59198, highly similar to Homo sapiens heterogeneous nuclear ribonucleoprotein D-like (HNRPDL), transcript variant 2, mRNA;cDNA FLJ60148, highly similar to Homo sapiens heterogeneous nuclear ribonucleoprotein D-like (HNRPDL), transcript variant 2, mRNA	HNRPDL;JKTBP	Isoform 1 of Heterogeneous nuclear ribonucleoprotein D-like;Isoform 2 of Heterogeneous nuclear ribonucleoprotein D-like;Isoform 3 of Heterogeneous nuclear ribonucleoprotein D-like	O14979-1;O14979;B4DGN3;B4DTA2;O14979-2;O14979-3	3	10	9	9	8	9	8	46.437	420	8.2989e-190	0.83403	1.0231	12.635	38	0.97586	1.196	11.268	26	160330000	84388000	75941000	150400000	72435000	77963000
IPI00028888;IPI00220684;IPI00964648;IPI00965952;IPI00220683;IPI00220685;IPI00903278;IPI00915340;IPI00967562;IPI00963980;IPI00968092	IPI00028888;IPI00220684;IPI00964648;IPI00965952;IPI00220683;IPI00220685;IPI00903278;IPI00915340;IPI00967562;IPI00963980	15;15;14;14;13;13;13;13;10;8;7	AU-rich element RNA-binding protein 1;Heterogeneous nuclear ribonucleoprotein D0;cDNA FLJ54150, highly similar to Heterogeneous nuclear ribonucleoprotein D0;cDNA FLJ61020, highly similar to Heterogeneous nuclear ribonucleoprotein D0;P37 AUF1;Putative uncharacterized protein HNRNPD	AUF1;HNRNPD;HNRPD	Isoform 1 of Heterogeneous nuclear ribonucleoprotein D0;Isoform 3 of Heterogeneous nuclear ribonucleoprotein D0;30 kDa protein;Uncharacterized protein;Isoform 2 of Heterogeneous nuclear ribonucleoprotein D0;Isoform 4 of Heterogeneous nuclear ribonucleoprot	Q14103-1;Q14103;Q14103-3;D6RAF8;Q14103-2;B4DTC3;B4E0W4;Q14103-4;Q12771;B9ZVU1;D6RF44;D6RBQ9	11	12	14	12	14	11	13	38.434	355	1.4785e-159	0.76308	0.85338	26.028	77	1.0653	1.489	14.361	83	439110000	245660000	193450000	638850000	294800000	344050000
IPI00376317;IPI00641449	IPI00376317;IPI00641449	16;11	Autoantigen Ge-1;Autoantigen RCD-8;Enhancer of mRNA-decapping protein 4;Human enhancer of decapping large subunit;cDNA FLJ53245, highly similar to Homo sapiens autoantigen (RCD-8), mRNA	EDC4;HEDLS	Isoform 1 of Enhancer of mRNA-decapping protein 4;Isoform 2 of Enhancer of mRNA-decapping protein 4	Q6P2E9-1;Q6P2E9;B7Z7V8;Q6P2E9-2	2	14	12	14	12	14	12	151.66	1401	2.0926e-250	0.857	1.0211	15.648	17	0.91787	1.1257	10.375	19	59998000	31561000	28437000	46944000	22654000	24291000
IPI00015808	IPI00015808	2	Autoantigen NGP-1;Nucleolar GTP-binding protein 2;cDNA FLJ54985, highly similar to Nucleolar GTP-binding protein 2;cDNA, FLJ93364, Homo sapiens nucleolar GTPase (HUMAUANTIG), mRNA;Guanine nucleotide binding protein-like 2 (Nucleolar)	GNL2;NGP1;hCG_25676;RP3-423B22.7-001	Nucleolar GTP-binding protein 2	Q13823;B4DPI9;Q5T0F3	1	1	2	1	2	1	2	83.654	731	6.1801e-12				0				1	0	0	0	2369800	1625500	744280
IPI00014533;IPI00220833;IPI00384556	IPI00014533;IPI00220833;IPI00384556	13;13;10	Autoantigen NOR-90;Nucleolar transcription factor 1;Upstream-binding factor 1;cDNA FLJ77827, highly similar to Human upstream binding factor (hUBF);cDNA FLJ53802, highly similar to Nucleolar transcription factor 1;Upstream binding transcription factor, RNA polymerase I, isoform CRA_a;cDNA FLJ53818, highly similar to Nucleolar transcription factor 1;UBTF protein;Upstream binding transcription fact…	UBF;UBF1;UBTF;hCG_30294	Isoform UBF1 of Nucleolar transcription factor 1;Isoform UBF2 of Nucleolar transcription factor 1;Ribosomal RNA upstream binding transcription factor (Fragment)	P17480-1;P17480;A8K962;P17480-2;B4DLB0;B4DNQ1;Q05BZ1;Q9BQR2;O00164	3	9	11	9	11	9	11	89.405	764	5.6399e-77	0.94162	1.1717	15.56	14	0.73854	0.91305	11.884	18	22990000	10545000	12445000	25443000	14018000	11425000
IPI00028412	IPI00028412	2	Autoantigen p27;Sjoegren syndrome/scleroderma autoantigen 1	SSSCA1	Sjoegren syndrome/scleroderma autoantigen 1	O60232	1	1	2	1	2	1	2	21.474	199	2.2895e-05				0	1.2	1.6825	4.5865	3	0	0	0	6230600	2786800	3443800
IPI00011268;IPI00216044;IPI00642213;IPI00514496;IPI00641351;IPI00640938	IPI00011268;IPI00216044;IPI00642213;IPI00514496;IPI00641351	8;7;7;5;4;3	Autoantigen p542;Heterogeneous nuclear ribonucleoprotein C-like 2;hnRNP associated with lethal yellow protein homolog;RNA-binding protein Raly;cDNA FLJ77422, highly similar to Homo sapiens RNA binding protein, autoantigenic (hnRNP-associated with lethal yellow homolog (mouse)), transcript variant 1, mRNA;RNA binding protein (Autoantigenic, hnRNP-associated with lethal yellow) long isoform variant…	HNRPCL2;P542;RALY;hCG_37136;RP1-64K7.1-007;RP1-64K7.1-005;RP1-64K7.1-004	cDNA FLJ77422, highly similar to Homo sapiens RNA binding protein, autoantigenic (hnRNP-associated with lethal yellow homolog (mouse)), transcript variant 1, mRNA (Fragment);Isoform 1 of RNA-binding protein Raly;RNA binding protein, autoantigenic;RNA bindi	Q9UKM9-1;Q9UKM9;Q53GL6;Q9UKM9-2;A8K4T9;Q5QPL9;Q5QPM0;B4DSJ1;Q5QPM1	6	8	7	8	7	8	7	32.55	307	3.7333e-190	0.70692	0.84258	21.88	45	1.1337	1.4937	20.849	34	220830000	125920000	94911000	204770000	91405000	113370000
IPI00029697;IPI00654592;IPI00607722;IPI00845426;IPI00968203;IPI00967775	IPI00029697;IPI00654592;IPI00607722;IPI00845426;IPI00968203;IPI00967775	2;2;2;2;1;1	Autoantigen PM/Scl 1;Exosome complex exonuclease RRP45;Exosome component 9;P75 polymyositis-scleroderma overlap syndrome-associated autoantigen;Polymyositis/scleroderma autoantigen 1;Polymyositis/scleroderma autoantigen 75 kDa;cDNA FLJ55260, highly similar to Exosome complex exonuclease RRP45 (EC 3.1.13.-)	EXOSC9;PMSCL1	Isoform 2 of Exosome complex exonuclease RRP45;Isoform 1 of Exosome complex exonuclease RRP45;Uncharacterized protein;Isoform 4 of Exosome complex exonuclease RRP45;Uncharacterized protein;Protein	Q06265-2;Q06265;A5PLM5;Q06265-1;B4DXG8;Q06265-3;D6RIY6;Q06265-4;D6R905	6	1	2	1	2	1	2	50.803	456	0.020212				0	0.96729	1.1462	4.8479	4	0	0	0	6976600	3417300	3559300
IPI00027497;IPI00910781;IPI00908881;IPI00556013	IPI00027497;IPI00910781;IPI00908881	28;27;27;2	Autocrine motility factor;Glucose-6-phosphate isomerase;Neuroleukin;Phosphoglucose isomerase;Phosphohexose isomerase;Sperm antigen 36	GPI	Glucose-6-phosphate isomerase;Glucose-6-phosphate isomerase;Glucose-6-phosphate isomerase	P06744;B4DE36;B4DG39;B4DVJ0	4	26	28	26	28	18	20	63.146	558	0	1.2817	1.4905	19.565	197	0.64379	0.80468	15.924	227	2496200000	1030800000	1465300000	2748200000	1603900000	1144300000
REV__IPI00925578;REV__IPI00946085;REV__IPI00884997;REV__IPI00917640;REV__IPI00885208	REV__IPI00925578;REV__IPI00946085;REV__IPI00884997;REV__IPI00917640;REV__IPI00885208	2;2;1;1;1	Axonemal beta dynein heavy chain 14;Ciliary dynein heavy chain 14;Dynein heavy chain 14, axonemal;Dynein, axonemal, heavy chain 14	C1orf67;DNAH14;RP11-328N1.3-001	>IPI:IPI00925578.1|SWISS-PROT:Q0VDD8-4|ENSEMBL:ENSP00000332424;ENSP00000414402|REFSEQ:NP_001364|VEGA:OTTHUMP00000211433 Tax_Id=9606 Gene_Symbol=DNAH14 Isoform 4 of Dynein heavy chain 14, axonemal;>IPI:IPI00946085.1|ENSEMBL:ENSP00000328980|H-INV:HIT00030707	Q0VDD8-4;Q0VDD8;Q0VDD8-1;B7ZBQ6	5	2	0	2	0	2	0	518.56	4515	0.48435				2				0	852420	474730	377690	0	0	0
IPI00152462;IPI00885160;IPI00645620;IPI00743808;IPI00909996	IPI00152462;IPI00885160;IPI00645620;IPI00743808;IPI00909996	2;1;1;1;1	Axonemal beta dynein heavy chain 3;Ciliary dynein heavy chain 3;Dnahc3-b;Dynein heavy chain 3, axonemal;cDNA FLJ53270, moderately similar to Homo sapiens dynein, axonemal, heavy polypeptide 3 (DNAH3), mRNA	DNAH3;DNAHC3B	Isoform 1 of Dynein heavy chain 3, axonemal;Isoform 3 of Dynein heavy chain 3, axonemal;176 kDa protein;Isoform 2 of Dynein heavy chain 3, axonemal;cDNA FLJ53270, moderately similar to Homo sapiens dynein, axonemal, heavy polypeptide 3 (DNAH3), mRNA	Q8TD57-1;Q8TD57;Q8TD57-3;Q8TD57-2;B4E1S1	5	2	2	2	2	2	2	470.77	4116	0.25683	0.80558	0.94213	15.681	6				2	28387000	15477000	12910000	6282100	2876700	3405400
IPI00012069;IPI00619966;IPI00619898;IPI00910902	IPI00012069;IPI00619966;IPI00619898;IPI00910902	8;8;7;7	Azoreductase;DT-diaphorase;Menadione reductase;NAD(P)H dehydrogenase [quinone] 1;NAD(P)H:quinone oxidoreductase 1;Phylloquinone reductase;Quinone reductase 1;NAD(P)H menadione oxidoreductase 1, dioxin-inducible variant;cDNA FLJ60804, highly similar to NAD(P)H dehydrogenase (quinone) 1 (EC 1.6.5.2);cDNA, FLJ79145, highly similar to Homo sapiens NAD(P)H dehydrogenase, quinone 1 (NQO1);NAD(P)H dehyd…	DIA4;NMOR1;NQO1;hCG_28204	NAD(P)H dehydrogenase [quinone] 1;NAD(P)H dehydrogenase [quinone] 1 isoform b;NQO1 protein (Fragment);cDNA FLJ50573, highly similar to Homo sapiens NAD(P)H dehydrogenase, quinone 1 (NQO1), transcript variant 3, mRNA	P15559;Q53G81;B4DQP5;B7ZAD1;B4DNM7;Q3B792;B4DLR8	4	4	7	4	7	4	7	30.867	274	1.3129e-64	1.0554	1.3028	14.77	10	0.6438	0.84278	17.977	18	14495000	7055600	7439500	60863000	35143000	25720000
IPI00291215;IPI00783216;IPI00783883;IPI00783683;IPI00784370;IPI00789880;IPI00334349;IPI00945183	IPI00291215;IPI00783216;IPI00783883;IPI00783683	9;9;8;8;3;3;1;1	B aggressive lymphoma protein 2;Poly [ADP-ribose] polymerase 14;cDNA FLJ58148, highly similar to Poly (ADP-ribose) polymerase 14 (EC 2.4.2.30);Putative uncharacterized protein PARP14;Poly (ADP-ribose) polymerase family, member 14, isoform CRA_a	BAL2;KIAA1268;PARP14;hCG_15988	poly [ADP-ribose] polymerase 14;Isoform 1 of Poly [ADP-ribose] polymerase 14;Isoform 3 of Poly [ADP-ribose] polymerase 14;Isoform 4 of Poly [ADP-ribose] polymerase 14	Q460N5-2;Q460N5;B4E2H0;C9J8I1;Q460N5-1;Q460N5-3;Q460N5-4;D3DN94	8	8	5	8	5	8	5	202.8	1801	3.3924e-49				0				0	9069300	9069300	0	2236800	0	2236800
IPI00027803;IPI00377267;IPI00792517	IPI00027803;IPI00377267;IPI00792517	3;3;3	B aggressive lymphoma protein;Poly [ADP-ribose] polymerase 9;cDNA FLJ75114, highly similar to Homo sapiens poly (ADP-ribose) polymerase family, member 9, mRNA;cDNA, FLJ94047, highly similar to Homo sapiens poly (ADP-ribose) polymerase family, member 9 (PARP9), mRNA;cDNA FLJ54723, highly similar to Poly (ADP-ribose) polymerase 9 (EC 2.4.2.30);Putative uncharacterized protein DKFZp686M15238;Putativ…	BAL;PARP9;DKFZp686M15238;DKFZp666B0810	Isoform 1 of Poly [ADP-ribose] polymerase 9;Isoform 2 of Poly [ADP-ribose] polymerase 9;poly [ADP-ribose] polymerase 9 isoform c	Q8IXQ6-1;Q8IXQ6;A8KA94;B2R8S9;Q8IXQ6-2;B7Z5L6;Q63HJ7;Q658Y0;Q59ER9	3	2	3	2	3	2	3	96.342	854	6.6862e-10				0				1	907400	907400	0	2671500	166910	2504600
IPI00010105;IPI00375391;IPI00640731;IPI00893107;IPI00893507;IPI00892804	IPI00010105;IPI00375391	8;6;3;1;1;1	B(2)GCN homolog;B4 integrin interactor;CAB;Eukaryotic translation initiation factor 6;p27(BBP)	EIF3A;EIF6;ITGB4BP;OK/SW-cl.27;RP4-614O4.1-005	Eukaryotic translation initiation factor 6;eukaryotic translation initiation factor 6 isoform c	P56537;B7ZBG9	6	8	7	8	7	8	7	26.599	245	1.6208e-297	1.037	1.1456	12.892	52	0.80791	1.0898	7.6341	57	278580000	130320000	148260000	329310000	171840000	157470000
IPI00031109	IPI00031109	3	B17.2-like;Mimitin, mitochondrial;Myc-induced mitochondrial protein;NADH dehydrogenase [ubiquinone] 1 alpha subcomplex assembly factor 2;NDUFA12-like protein	NDUFA12L;NDUFAF2	Mimitin, mitochondrial	Q8N183	1	3	3	3	3	3	3	19.856	169	1.1361e-79	0.88488	1.0455	6.9856	3	0.70947	0.93538	7.9247	4	5370200	2679600	2690600	4768700	2843100	1925700
[truncated: 2,000 more rows]

## Sheet: S3 - Significant proteins
Protein Name	Gene Name	Av. Ratio (C3.6/HB4a)	Significance (*B-H FDR)	Function
Plastin-2	LCP1	29.0866	*	cytoskeletal actin-binding, immune response
Transgelin	TAGLN	8.11768	*	cell contraction
[truncated: 156 more rows]

## Sheet: S4 - GO BP Enrichment
	GO-ID	p-value	BH p-value	x	n	X	N	Description	Genes Matching GO ID
[truncated: 363 more rows]

## Sheet: S5 - Pathway analysis
Canonical Pathways	-log (BH p-value)	Ratio (mapped/ molecules in pathway	Molecules Mapped to Pathway
[truncated: 22 more rows]

[truncated: 5 more sheets: S6 - Phosphopeptides (summary), S7 - Kinase motif analysis, S8 - 4a vs 3.6 Peptides, S9 - 4a vs 3.6 Protein groups, S10 - Phosphopeptides]
